# Supplementary material for: Poly[aqua­bis­(μ-formato-κ2 O:O′)(μ-pyrazine-κ2 N:N′)nickel(II)]
Source: Acta Crystallogr Sect E Struct Rep Online. 2011 Apr 7;67(Pt 5):m532. doi: 10.1107/S1600536811011913 (PMC3089312; doi:10.1107/S1600536811011913)
Supplement: Supplementary file 1 [file e-67-0m532-sup1.cif]

##############################################################################
#                                                                            #
# This CIF contains the data in a paper accepted for publication in          #
# Acta Crystallographica Section E. It conforms to the requirements of       #
# Notes for Authors for Acta Crystallographica Section E, and has been       #
# peer reviewed under the auspices of the IUCr Commission on Journals.       #
#                                                                            #
# Full details of the Crystallographic Information File format               #
# are given in the paper "The Crystallographic Information File (CIF):       #
# a New Standard Archive File for Crystallography" by S. R. Hall, F. H.      #
# Allen and I. D. Brown [Acta Cryst. (1991), A47, 655-685].                  #
#                                                                            #
# The current version of the core CIF dictionary is obtainable from          #
# ftp://ftp.iucr.org/pub/cif_core.dic.                                       #
#                                                                            #
# Software is freely available for graphical display of the structure(s)     #
# in this CIF. For information consult the CIF software page                 #
# http://www.iucr.org/resources/cif/software.                                #
#                                                                            #
# This file may be used for bona fide research purposes within the           #
# scientific community so long as proper attribution is given to the journal # 
# article from which it was obtained.                                        #
#                                                                            #
##############################################################################
data_I
_audit_creation_method     SHELXL-97
_chemical_name_systematic
;
Poly[aquabis(\m-formato-\k^2^<i>O</i>:<i>O</i>')(\m-
pyrazine-\k^2^<i>N</i>:<i>N</i>')nickel(II)]
;
_chemical_name_common     ?
_chemical_formula_moiety     'C6 H8 N2 Ni O5'
_chemical_formula_sum     'C6 H8 N2 Ni O5'
_chemical_formula_iupac     '[Ni (C H O2)2 (C4 H4 N2) (H2 O)]'
_chemical_formula_weight     246.85
_chemical_melting_point     ?
_symmetry_cell_setting     monoclinic
_symmetry_space_group_name_H-M     'P 21/c'
_symmetry_space_group_name_Hall     '-P 2ybc'
loop_
    _symmetry_equiv_pos_as_xyz
    'x, y, z'
    '-x, y+1/2, -z+1/2'
    '-x, -y, -z'
    'x, -y-1/2, z-1/2'
_cell_length_a     7.8169(4)
_cell_length_b     7.0077(3)
_cell_length_c     15.6586(7)
_cell_angle_alpha     90.00
_cell_angle_beta     98.971(4)
_cell_angle_gamma     90.00
_cell_volume     847.26(7)
_cell_formula_units_Z     4
_cell_measurement_reflns_used     15596
_cell_measurement_theta_min     2.64
_cell_measurement_theta_max     29.25
_cell_measurement_temperature     293(2)
_exptl_crystal_description     block
_exptl_crystal_colour     'light blue'
_exptl_crystal_size_max     0.19
_exptl_crystal_size_mid     0.15
_exptl_crystal_size_min     0.12
_exptl_crystal_density_diffrn     1.935
_exptl_crystal_density_meas     ?
_exptl_crystal_density_method     'not measured'
_exptl_crystal_F_000     504
_exptl_absorpt_coefficient_mu     2.288
_exptl_absorpt_correction_type     numerical
_exptl_absorpt_process_details     '(X-SHAPE and X-RED32; Stoe, 2008)'
_exptl_absorpt_correction_T_min     0.658
_exptl_absorpt_correction_T_max     0.770
_exptl_special_details     ?
_diffrn_ambient_temperature     293(2)
_diffrn_radiation_type     MoK\a
_diffrn_radiation_wavelength     0.71073
_diffrn_radiation_source     'fine-focus sealed tube'
_diffrn_radiation_monochromator     graphite
_diffrn_measurement_device_type     'Stoe IPDS-2'
_diffrn_measurement_method     'omega scan'
_diffrn_detector_area_resol_mean     ?
_diffrn_reflns_number     15596
_diffrn_reflns_av_R_equivalents     0.0360
_diffrn_reflns_av_sigmaI/netI     0.0168
_diffrn_reflns_theta_min     2.64
_diffrn_reflns_theta_max     29.25
_diffrn_reflns_theta_full     29.25
_diffrn_measured_fraction_theta_max     0.991
_diffrn_measured_fraction_theta_full     0.991
_diffrn_reflns_limit_h_min     -10
_diffrn_reflns_limit_h_max     10
_diffrn_reflns_limit_k_min     -9
_diffrn_reflns_limit_k_max     9
_diffrn_reflns_limit_l_min     -21
_diffrn_reflns_limit_l_max     21
_diffrn_standards_number     0
_diffrn_standards_interval_count     ?
_diffrn_standards_interval_time     0
_diffrn_standards_decay_%     0
_refine_special_details
;
 Refinement of F^2^ against ALL reflections.  The weighted R-factor wR and
 goodness of fit S are based on F^2^, conventional R-factors R are based
 on F, with F set to zero for negative F^2^. The threshold expression of
 F^2^ > 2sigma(F^2^) is used only for calculating R-factors(gt) etc. and is
 not relevant to the choice of reflections for refinement.  R-factors based
 on F^2^ are statistically about twice as large as those based on F, and R-
 factors based on ALL data will be even larger.
;
_reflns_number_total     2291
_reflns_number_gt     2091
_reflns_threshold_expression     >2\s(I)
_refine_ls_structure_factor_coef     Fsqd
_refine_ls_matrix_type     full
_refine_ls_R_factor_all     0.0291
_refine_ls_R_factor_gt     0.0245
_refine_ls_wR_factor_gt     0.0567
_refine_ls_wR_factor_ref     0.0586
_refine_ls_goodness_of_fit_ref     1.103
_refine_ls_restrained_S_all     1.103
_refine_ls_number_reflns     2291
_refine_ls_number_parameters     128
_refine_ls_number_restraints     0
_refine_ls_hydrogen_treatment     constr
_refine_ls_weighting_scheme     calc
_refine_ls_weighting_details
         'calc w=1/[\s^2^(Fo^2^)+(0.0250P)^2^+0.4622P] where P=(Fo^2^+2Fc^2^)/3'
_atom_sites_solution_hydrogens     geom
_atom_sites_solution_primary     direct
_atom_sites_solution_secondary     difmap
_refine_ls_shift/su_max     0.001
_refine_ls_shift/su_mean     0.000
_refine_diff_density_max     0.471
_refine_diff_density_min     -0.297
_refine_ls_extinction_method     SHELXL
_refine_ls_extinction_coef     0.0158(13)
_refine_ls_extinction_expression
                                  'Fc^*^=kFc[1+0.001xFc^2^\l^3^/sin(2\q)]^-1/4^'
loop_
    _atom_type_symbol
    _atom_type_description
    _atom_type_scat_dispersion_real
    _atom_type_scat_dispersion_imag
    _atom_type_scat_source
    'C' 'C' 0.0033 0.0016
                         'International Tables Vol C Tables 4.2.6.8 and 6.1.1.4'
    'H' 'H' 0.0000 0.0000
                         'International Tables Vol C Tables 4.2.6.8 and 6.1.1.4'
    'N' 'N' 0.0061 0.0033
                         'International Tables Vol C Tables 4.2.6.8 and 6.1.1.4'
    'O' 'O' 0.0106 0.0060
                         'International Tables Vol C Tables 4.2.6.8 and 6.1.1.4'
    'Ni' 'Ni' 0.3393 1.1124
                         'International Tables Vol C Tables 4.2.6.8 and 6.1.1.4'
_computing_data_collection     'X-AREA (Stoe, 2008)'
_computing_cell_refinement     'X-AREA (Stoe, 2008)'
_computing_data_reduction     'X-AREA (Stoe, 2008)'
_computing_structure_solution     'SHELXS97 (Sheldrick, 2008)'
_computing_structure_refinement     'SHELXL97 (Sheldrick, 2008)'
_computing_molecular_graphics     'XP in SHELXTL (Sheldrick, 2008)'
_computing_publication_material
;
XP in SHELXTL (Sheldrick, 2008) and DIAMOND (Brandenburg, 2011)
;
loop_
    _atom_site_type_symbol
    _atom_site_label
    _atom_site_fract_x
    _atom_site_fract_y
    _atom_site_fract_z
    _atom_site_U_iso_or_equiv
    _atom_site_adp_type
    _atom_site_calc_flag
    _atom_site_refinement_flags
    _atom_site_occupancy
    _atom_site_symmetry_multiplicity
    _atom_site_disorder_assembly
    _atom_site_disorder_group
    Ni Ni1 0.30005(2) 0.25657(3) 0.649349(11) 0.01731(8) Uani d . 1 1 . .
    N N1 0.41659(17) 0.10169(18) 0.55756(8) 0.0205(2) Uani d . 1 1 . .
    C C1 0.3337(2) 0.0453(2) 0.48084(10) 0.0250(3) Uani d . 1 1 . .
    H H1 0.2169 0.0747 0.4654 0.030 Uiso calc R 1 1 . .
    C C2 0.5831(2) 0.0558(2) 0.57642(10) 0.0257(3) Uani d . 1 1 . .
    H H2 0.6452 0.0925 0.6294 0.031 Uiso calc R 1 1 . .
    N N11 0.12229(17) 0.39364(18) 0.55394(8) 0.0209(2) Uani d . 1 1 . .
    C C11 -0.0463(2) 0.3831(2) 0.55924(11) 0.0241(3) Uani d . 1 1 . .
    H H11 -0.0827 0.3027 0.6001 0.029 Uiso calc R 1 1 . .
    C C12 0.1684(2) 0.5112(2) 0.49450(10) 0.0234(3) Uani d . 1 1 . .
    H H12 0.2847 0.5224 0.4891 0.028 Uiso calc R 1 1 . .
    O O21 0.11734(15) 0.04433(16) 0.65066(8) 0.0275(3) Uani d . 1 1 . .
    O O22 0.0548(2) -0.25397(17) 0.67969(12) 0.0434(4) Uani d . 1 1 . .
    C C21 0.1545(2) -0.1280(2) 0.66185(12) 0.0279(3) Uani d . 1 1 . .
    H H21 0.2693 -0.1604 0.6602 0.042 Uiso d R 1 1 . .
    O O31 0.46637(15) 0.11818(18) 0.74213(8) 0.0282(3) Uani d . 1 1 . .
    O O32 0.51992(15) -0.03704(17) 0.86756(7) 0.0260(2) Uani d . 1 1 . .
    C C31 0.4364(2) 0.0746(2) 0.81445(11) 0.0258(3) Uani d . 1 1 . .
    H H31 0.3479 0.1347 0.8375 0.039 Uiso d R 1 1 . .
    O O41 0.18980(15) 0.40396(16) 0.73925(7) 0.0241(2) Uani d . 1 1 . .
    H H1O 0.1126 0.3547 0.7617 0.036 Uiso d R 1 1 . .
    H H2O 0.1500 0.5093 0.7246 0.036 Uiso d R 1 1 . .
loop_
    _atom_site_aniso_label
    _atom_site_aniso_U_11
    _atom_site_aniso_U_22
    _atom_site_aniso_U_33
    _atom_site_aniso_U_12
    _atom_site_aniso_U_13
    _atom_site_aniso_U_23
    Ni1 0.01857(11) 0.01683(11) 0.01653(11) 0.00177(7) 0.00272(7) 0.00092(7)
    N1 0.0220(6) 0.0203(6) 0.0198(6) 0.0012(5) 0.0049(5) -0.0023(5)
    C1 0.0200(7) 0.0306(8) 0.0238(7) 0.0045(6) 0.0020(6) -0.0043(6)
    C2 0.0230(7) 0.0321(8) 0.0212(7) 0.0019(6) 0.0007(6) -0.0070(6)
    N11 0.0214(6) 0.0199(6) 0.0206(6) 0.0019(5) 0.0007(5) 0.0018(5)
    C11 0.0233(7) 0.0245(7) 0.0243(7) 0.0000(6) 0.0030(6) 0.0059(6)
    C12 0.0194(7) 0.0258(7) 0.0248(7) 0.0013(6) 0.0029(6) 0.0035(6)
    O21 0.0261(6) 0.0184(5) 0.0390(7) -0.0001(4) 0.0077(5) 0.0045(5)
    O22 0.0477(8) 0.0184(6) 0.0720(11) 0.0009(5) 0.0340(8) 0.0041(6)
    C21 0.0283(8) 0.0206(7) 0.0372(9) 0.0027(6) 0.0128(7) 0.0011(6)
    O31 0.0273(6) 0.0356(6) 0.0218(5) 0.0097(5) 0.0043(5) 0.0080(5)
    O32 0.0296(6) 0.0276(6) 0.0208(5) 0.0089(5) 0.0039(4) 0.0040(4)
    C31 0.0286(8) 0.0266(8) 0.0227(7) 0.0087(6) 0.0054(6) 0.0020(6)
    O41 0.0264(6) 0.0208(5) 0.0271(6) 0.0015(4) 0.0101(4) -0.0002(4)
_geom_special_details
;
 All esds (except the esd in the dihedral angle between two l.s. planes)
 are estimated using the full covariance matrix.  The cell esds are taken
 into account individually in the estimation of esds in distances, angles
 and torsion angles; correlations between esds in cell parameters are only
 used when they are defined by crystal symmetry.  An approximate (isotropic)
 treatment of cell esds is used for estimating esds involving l.s. planes.
;
loop_
    _geom_bond_atom_site_label_1
    _geom_bond_atom_site_label_2
    _geom_bond_site_symmetry_2
    _geom_bond_distance
    _geom_bond_publ_flag
    Ni1 O31 . 2.0378(11) ?
    Ni1 O41 . 2.0420(11) ?
    Ni1 O32 2_656 2.0636(11) ?
    Ni1 O21 . 2.0643(12) ?
    Ni1 N11 . 2.1066(13) ?
    Ni1 N1 . 2.1171(12) ?
    N1 C2 . 1.328(2) ?
    N1 C1 . 1.333(2) ?
    C1 C2 3_656 1.382(2) ?
    C1 H1 . 0.9300 ?
    C2 C1 3_656 1.382(2) ?
    C2 H2 . 0.9300 ?
    N11 C12 . 1.334(2) ?
    N11 C11 . 1.335(2) ?
    C11 C12 3_566 1.385(2) ?
    C11 H11 . 0.9300 ?
    C12 C11 3_566 1.385(2) ?
    C12 H12 . 0.9300 ?
    O21 C21 . 1.2479(19) ?
    O22 C21 . 1.238(2) ?
    C21 H21 . 0.9300 ?
    O31 C31 . 1.230(2) ?
    O32 C31 . 1.2492(19) ?
    O32 Ni1 2_646 2.0636(11) ?
    C31 H31 . 0.9299 ?
    O41 H1O . 0.8200 ?
    O41 H2O . 0.8200 ?
loop_
    _geom_angle_atom_site_label_1
    _geom_angle_atom_site_label_2
    _geom_angle_atom_site_label_3
    _geom_angle_site_symmetry_1
    _geom_angle_site_symmetry_3
    _geom_angle
    _geom_angle_publ_flag
    O31 Ni1 O41 . . 92.30(5) ?
    O31 Ni1 O32 . 2_656 93.04(5) ?
    O41 Ni1 O32 . 2_656 95.94(5) ?
    O31 Ni1 O21 . . 90.89(5) ?
    O41 Ni1 O21 . . 89.46(5) ?
    O32 Ni1 O21 2_656 . 173.18(5) ?
    O31 Ni1 N11 . . 178.28(5) ?
    O41 Ni1 N11 . . 87.46(5) ?
    O32 Ni1 N11 2_656 . 88.68(5) ?
    O21 Ni1 N11 . . 87.40(5) ?
    O31 Ni1 N1 . . 86.89(5) ?
    O41 Ni1 N1 . . 179.19(5) ?
    O32 Ni1 N1 2_656 . 84.14(5) ?
    O21 Ni1 N1 . . 90.52(5) ?
    N11 Ni1 N1 . . 93.35(5) ?
    C2 N1 C1 . . 116.76(13) ?
    C2 N1 Ni1 . . 118.93(11) ?
    C1 N1 Ni1 . . 124.31(10) ?
    N1 C1 C2 . 3_656 121.65(14) ?
    N1 C1 H1 . . 119.2 ?
    C2 C1 H1 3_656 . 119.2 ?
    N1 C2 C1 . 3_656 121.59(15) ?
    N1 C2 H2 . . 119.2 ?
    C1 C2 H2 3_656 . 119.2 ?
    C12 N11 C11 . . 117.00(13) ?
    C12 N11 Ni1 . . 123.80(11) ?
    C11 N11 Ni1 . . 118.62(10) ?
    N11 C11 C12 . 3_566 121.75(14) ?
    N11 C11 H11 . . 119.1 ?
    C12 C11 H11 3_566 . 119.1 ?
    N11 C12 C11 . 3_566 121.25(14) ?
    N11 C12 H12 . . 119.4 ?
    C11 C12 H12 3_566 . 119.4 ?
    C21 O21 Ni1 . . 123.54(11) ?
    O22 C21 O21 . . 125.53(16) ?
    O22 C21 H21 . . 118.4 ?
    O21 C21 H21 . . 115.9 ?
    C31 O31 Ni1 . . 125.64(11) ?
    C31 O32 Ni1 . 2_646 130.50(10) ?
    O31 C31 O32 . . 127.86(15) ?
    O31 C31 H31 . . 120.4 ?
    O32 C31 H31 . . 111.6 ?
    Ni1 O41 H1O . . 120.0 ?
    Ni1 O41 H2O . . 116.4 ?
    H1O O41 H2O . . 103.1 ?
data_global
_journal_date_recd_electronic     2011-03-23
_journal_date_accepted     2011-03-30
_journal_name_full     'Acta Crystallographica, Section E'
_journal_year     2011
_journal_volume     67
_journal_issue      5
_journal_page_first     m532
_journal_page_last     m532
_journal_paper_category     QM
_journal_coeditor_code     BT5501
_publ_contact_author
;
      Susanne W\"ohlert
      Institut f\"ur Anorganische Chemie
      Christian-Albrechts-Universit\"at Kiel
      Max-Eyth-Str. 2
      D-24118 Kiel
      Germany
;
_publ_contact_author_email     swoehlert@ac.uni-kiel.de
_publ_contact_author_fax     '(+)431-880-1520'
_publ_contact_author_phone     '(+)431-880-5546'
_publ_section_title
;\
Poly[aquabis(\m-formato-\k^2^<i>O</i>:<i>O</i>')(\m-\
pyrazine-\k^2^<i>N</i>:<i>N</i>')nickel(II)]
;
loop_
    _publ_author_name
    _publ_author_footnote
    _publ_author_address
    'W\"ohlert, Susanne' .
;
Institut f\"ur Anorganische Chemie
Christian-Albrechts-Universit\"at Kiel
Max-Eyth-Str. 2
24118 Kiel
Germany
;
    'Wriedt, Mario' .
;
Departement of Chemistry
Texas A&M University
College Station
Texas 77843
USA
;
    'Jess, Inke' .
;
Institut f\"ur Anorganische Chemie
Christian-Albrechts-Universit\"at Kiel
Max-Eyth-Str. 2
24118 Kiel
Germany
;
    'N\"ather, Christian' .
;
Institut f\"ur Anorganische Chemie
Christian-Albrechts-Universit\"at Kiel
Max-Eyth-Str. 2
24118 Kiel
Germany
;
_publ_section_synopsis     .
