# Supplementary material for: Poly[aqua­bis­(μ-formato-κ2 O:O′)(μ-pyrazine-κ2 N:N′)nickel(II)]
Source: Acta Crystallogr Sect E Struct Rep Online. 2011 Apr 7;67(Pt 5):m532. doi: 10.1107/S1600536811011913 (PMC3089312; doi:10.1107/S1600536811011913)
Supplement: Supplementary file 2 [file e-67-0m532-Isup2.hkl]

# 
# h,k,l, Fc-squared, Fo-squared, sigma(Fo-squared) and status flag 
# 
data_I
_shelx_title ' Ni(CHO2)2(pyrazine)(H2O) in P2(1)/c at 293 K (ss214)' 
_shelx_refln_list_code          4 
_shelx_F_calc_maximum      118.40 
_exptl_crystal_F_000       504.00 
_reflns_d_resolution_high  0.7272 
 
loop_ 
 _symmetry_equiv_pos_as_xyz 
 'x, y, z' 
 '-x, y+1/2, -z+1/2' 
 '-x, -y, -z' 
 'x, -y-1/2, z-1/2' 
 
_cell_length_a     7.8169 
_cell_length_b     7.0077 
_cell_length_c    15.6586 
_cell_angle_alpha  90.000 
_cell_angle_beta   98.971 
_cell_angle_gamma  90.000 
 
_shelx_F_squared_multiplier     1.000 
 
loop_ 
 _refln_index_h 
 _refln_index_k 
 _refln_index_l 
 _refln_F_squared_calc 
 _refln_F_squared_meas 
 _refln_F_squared_sigma 
 _refln_observed_status 
   1   0   0     1442.64     1628.66     21.36 o 
   2   0   0      153.54      121.45      7.74 o 
   3   0   0       75.22       98.44      5.47 o 
   5   0   0     4585.29     4490.75     90.98 o 
   6   0   0      527.31      491.83      5.66 o 
   7   0   0     1971.46     2001.65     18.25 o 
   8   0   0     1577.12     1531.29     36.11 o 
   9   0   0       61.38       79.56      5.70 o 
  10   0   0      350.69      359.64     36.33 o 
   1   1   0    14018.48    13847.51    510.60 o 
   2   1   0     6761.49     7010.33     54.35 o 
   3   1   0     2152.92     2215.70     14.38 o 
   4   1   0      953.52      812.84      4.98 o 
   5   1   0       54.84       61.81      3.41 o 
   6   1   0     4645.96     4535.00     28.28 o 
   7   1   0      496.57      505.16      6.06 o 
   8   1   0       75.94       87.04      3.87 o 
   9   1   0      761.25      773.75     10.62 o 
  10   1   0        5.63       11.69      4.24 o 
   0   2   0       39.21       53.78      5.37 o 
   1   2   0      357.83      420.64      4.46 o 
   2   2   0     4496.55     4486.49     31.63 o 
   3   2   0    11366.12    10964.74    138.09 o 
   4   2   0     1479.43     1487.89     16.02 o 
   5   2   0     3181.14     3116.79     16.62 o 
   6   2   0       28.75       28.25      3.29 o 
   7   2   0      515.71      516.72      5.28 o 
   8   2   0      646.10      671.93     14.91 o 
   9   2   0      183.68      187.43      4.19 o 
  10   2   0      396.41      392.60      7.61 o 
   1   3   0      633.29      527.12      5.38 o 
   2   3   0     3146.65     3145.85     41.20 o 
   3   3   0     6039.98     5871.25     72.43 o 
   4   3   0     5207.54     4996.75     42.77 o 
   5   3   0       74.68       79.06      3.72 o 
   6   3   0      790.83      778.62      8.15 o 
   7   3   0      287.87      279.92      4.46 o 
   8   3   0      963.74      936.33      8.92 o 
   9   3   0      553.64      548.18      4.69 o 
  10   3   0       14.64       24.94      4.70 o 
   0   4   0     2126.17     2071.08     24.19 o 
   1   4   0       91.17       98.11      3.07 o 
   2   4   0     2814.57     2710.32     29.93 o 
   3   4   0     4173.56     4063.41     50.16 o 
   4   4   0      410.62      382.56      5.31 o 
   5   4   0     2941.07     2950.67     32.35 o 
   6   4   0      196.93      204.09      7.44 o 
   7   4   0      409.42      421.11     11.13 o 
   8   4   0      450.40      474.42     11.81 o 
   9   4   0       76.06       75.98      4.26 o 
   1   5   0     4115.58     4117.89     44.89 o 
   2   5   0      740.60      727.53      8.85 o 
   3   5   0      873.37      866.71      7.90 o 
   4   5   0     1672.19     1669.92     25.04 o 
   5   5   0      103.90      105.63      3.28 o 
   6   5   0     1646.53     1658.90     37.04 o 
   7   5   0      342.89      362.19     10.05 o 
   8   5   0       94.98      109.35      4.07 o 
   9   5   0      223.00      230.37      6.08 o 
   0   6   0     5767.69     5654.67     83.01 o 
   1   6   0      171.26      173.05      3.04 o 
   2   6   0      567.04      548.68      8.61 o 
   3   6   0     1034.25     1031.43     10.93 o 
   4   6   0       67.34       61.99      3.15 o 
   5   6   0      700.98      723.17     10.03 o 
   6   6   0        1.71        7.50      3.59 o 
   7   6   0      461.07      489.70     10.98 o 
   8   6   0      500.01      463.57     10.79 o 
   1   7   0     1348.75     1353.72     17.15 o 
   2   7   0      765.74      755.99     10.21 o 
   3   7   0      498.24      493.00      5.89 o 
   4   7   0       64.82       76.37      3.31 o 
   5   7   0        0.42        5.21      3.59 o 
   6   7   0      664.88      653.25     13.00 o 
   7   7   0       68.52       71.01      4.29 o 
   0   8   0     1598.92     1639.42     44.21 o 
   1   8   0       18.05       20.41      3.37 o 
   2   8   0      374.34      383.14      6.34 o 
   3   8   0      275.81      273.36      4.04 o 
   4   8   0       78.10       89.90      3.58 o 
   5   8   0      462.13      452.66      5.91 o 
   1   9   0      223.48      218.80      6.62 o 
   2   9   0      338.40      347.11      9.67 o 
   3   9   0      258.70      262.52      7.16 o 
 -10   1   1       35.65       49.19      4.44 o 
  -9   1   1      200.03      186.42      5.48 o 
  -8   1   1        0.20        4.71      3.65 o 
  -7   1   1        0.10        0.81      3.49 o 
  -6   1   1      707.32      735.93      7.76 o 
  -5   1   1      330.27      407.26      4.01 o 
  -4   1   1      476.14      485.91      4.40 o 
  -3   1   1     3633.44     3855.91     23.16 o 
  -2   1   1      178.42      169.48      4.75 o 
  -1   1   1     1325.13     1350.94      8.50 o 
   0   1   1       12.60       15.74      5.55 o 
   1   1   1     1282.69     1354.07     17.83 o 
   2   1   1      132.40      160.94      4.83 o 
   3   1   1       22.30       15.10      3.67 o 
   4   1   1      461.02      512.22      5.10 o 
   5   1   1        9.39       21.71      5.93 o 
   6   1   1        0.55        3.77      3.74 o 
   7   1   1       77.10       66.21      3.80 o 
   8   1   1        5.32        3.68      3.60 o 
   9   1   1        9.58       15.13      3.81 o 
  10   1   1        0.09        2.49      4.30 o 
 -10   2   1       12.19        8.33      4.21 o 
  -9   2   1       89.39       85.98      3.81 o 
  -8   2   1        2.07       10.03      3.74 o 
  -7   2   1        2.52        7.81      3.53 o 
  -6   2   1     1007.70     1017.72     14.56 o 
  -5   2   1      188.72      193.85      5.00 o 
  -4   2   1       69.27       71.23      3.42 o 
  -3   2   1        0.44       21.57      8.11 o 
  -2   2   1     3207.03     3251.24     31.36 o 
  -1   2   1     2582.14     2693.89     21.03 o 
   0   2   1       55.13       43.51      3.88 o 
   1   2   1     3514.59     3577.68     29.78 o 
   2   2   1     1124.16     1088.46     12.67 o 
   3   2   1      134.84      157.73      3.86 o 
   4   2   1      110.76      108.31      3.77 o 
   5   2   1       45.93       53.68      3.50 o 
   6   2   1        3.95       11.07      3.43 o 
   7   2   1       65.97       63.91      3.49 o 
   8   2   1        9.90       12.13      3.71 o 
   9   2   1       39.41       40.18      3.83 o 
  10   2   1        4.11        8.41      4.07 o 
 -10   3   1       42.70       47.62      4.54 o 
  -9   3   1        0.23        2.12      3.90 o 
  -8   3   1        1.63        5.51      3.69 o 
  -7   3   1       58.18       58.16      3.49 o 
  -6   3   1       33.94       42.94      3.89 o 
  -5   3   1      436.20      407.49      7.25 o 
  -4   3   1       47.80       44.32      3.14 o 
  -3   3   1      290.71      291.12      6.36 o 
  -2   3   1      109.86      148.12      3.33 o 
  -1   3   1      414.16      442.05      3.75 o 
   0   3   1       48.68       50.62      3.16 o 
   1   3   1       79.77       94.14      3.16 o 
   2   3   1      184.66      209.63      3.76 o 
   3   3   1     1092.80     1094.23     14.57 o 
   4   3   1      551.32      565.66     12.16 o 
   5   3   1        0.83        3.76      3.60 o 
   6   3   1       31.87       31.01      3.82 o 
   7   3   1       31.02       31.11      3.40 o 
   8   3   1        7.08       17.21      4.09 o 
   9   3   1      205.15      191.28      4.78 o 
  10   3   1        6.23        1.61     10.37 o 
  -9   4   1       66.86       69.04      4.62 o 
  -8   4   1       12.15        5.65      4.15 o 
  -7   4   1      116.16      107.19      4.07 o 
  -6   4   1      103.30      106.40      4.94 o 
  -5   4   1        7.59       22.66      3.15 o 
  -4   4   1      756.88      721.27      8.57 o 
  -3   4   1      326.75      320.62      5.47 o 
  -2   4   1        5.08        5.82      2.70 o 
  -1   4   1      453.50      449.39      4.27 o 
   0   4   1      260.65      283.48      3.24 o 
   1   4   1       77.96       90.18      2.97 o 
   2   4   1        0.41        3.73      2.80 o 
   3   4   1       14.81       16.01      2.88 o 
   4   4   1        2.59        6.63      3.17 o 
   5   4   1      246.17      248.61      6.75 o 
   6   4   1      129.83      136.56      6.07 o 
   7   4   1      342.52      351.28     10.68 o 
   8   4   1       18.80       28.63      3.76 o 
   9   4   1       11.93       17.08      3.77 o 
  -9   5   1       14.54       22.48      4.26 o 
  -8   5   1       26.62       31.09      3.92 o 
  -7   5   1      218.11      227.95      5.06 o 
  -6   5   1      103.75       98.42      3.58 o 
  -5   5   1      296.97      294.35      5.69 o 
  -4   5   1       23.64       26.71      3.02 o 
  -3   5   1       85.92       77.98      3.07 o 
  -2   5   1      743.79      739.83     11.00 o 
  -1   5   1      172.45      199.41      3.14 o 
   0   5   1      151.19      136.60      3.10 o 
   1   5   1      513.93      533.02      4.97 o 
   2   5   1      192.19      191.95      4.11 o 
   3   5   1      117.72      120.50      3.02 o 
   4   5   1        8.47       13.24      2.98 o 
   5   5   1       32.48       29.68      3.33 o 
   6   5   1      267.22      276.28      6.96 o 
   7   5   1        8.79       14.00      3.71 o 
   8   5   1       65.31       70.52      4.03 o 
  -8   6   1       82.53       83.94      4.22 o 
  -7   6   1       51.27       58.60      3.95 o 
  -6   6   1        8.98       11.47      3.60 o 
  -5   6   1      824.47      801.88      9.86 o 
  -4   6   1      308.46      300.38      3.88 o 
  -3   6   1       59.22       55.88      2.97 o 
  -2   6   1      517.65      514.18      6.86 o 
  -1   6   1      515.87      492.37      5.81 o 
   0   6   1        0.54        2.99      2.88 o 
   1   6   1      893.85      862.53     11.38 o 
   2   6   1      248.23      238.00      3.14 o 
   3   6   1      111.96      111.42      3.11 o 
   4   6   1      259.17      260.68      3.40 o 
   5   6   1       33.24       26.04      3.48 o 
   6   6   1       70.86       84.30      3.77 o 
   7   6   1        2.62        5.21      4.00 o 
   8   6   1        4.40        7.81      4.19 o 
  -7   7   1       87.91      102.35      4.42 o 
  -6   7   1        0.25        3.54      3.61 o 
  -5   7   1      128.01      134.05      3.84 o 
  -4   7   1      114.04      114.71      3.39 o 
  -3   7   1       10.53       11.68      3.14 o 
  -2   7   1       25.68       30.50      3.05 o 
  -1   7   1       95.21       87.68      3.32 o 
   0   7   1        1.55        6.86      2.93 o 
   1   7   1      199.91      203.30      4.71 o 
   2   7   1       11.27       14.53      2.92 o 
   3   7   1      117.58      119.17      3.31 o 
   4   7   1        2.81        7.93      3.08 o 
   5   7   1       13.01       17.27      3.54 o 
   6   7   1       15.49       25.32      3.99 o 
   7   7   1       27.71       40.70      4.23 o 
  -5   8   1       24.36       29.84      3.79 o 
  -4   8   1      134.17      138.59      3.66 o 
  -3   8   1       75.44       70.89      3.59 o 
  -2   8   1      329.83      311.61      7.51 o 
  -1   8   1        4.62       11.11      3.24 o 
   0   8   1       89.77       89.81      3.74 o 
   1   8   1      311.94      315.18      5.73 o 
   2   8   1       93.34       89.80      3.41 o 
   3   8   1        1.72        8.29      3.51 o 
   4   8   1       20.12       17.44      3.58 o 
   5   8   1      186.74      177.67      5.06 o 
  -3   9   1        0.07        4.91      3.94 o 
  -2   9   1       12.15       20.10      3.66 o 
  -1   9   1      237.78      227.36      3.84 o 
   0   9   1      188.79      188.43      4.02 o 
   1   9   1        7.38       10.51      3.69 o 
   2   9   1       35.80       31.94      3.65 o 
   3   9   1       69.28       62.15      3.88 o 
 -10   0   2       87.78       91.64      5.58 o 
  -9   0   2      254.79      277.56      5.78 o 
  -8   0   2      771.15      816.67     15.21 o 
  -7   0   2      361.10      331.66      5.30 o 
  -6   0   2     5790.96     5619.02     58.11 o 
  -5   0   2      222.51      221.30      8.12 o 
  -4   0   2      803.02      644.71      9.33 o 
  -3   0   2       19.72       37.13      5.50 o 
  -2   0   2      243.82      246.42      7.55 o 
   2   0   2       54.53       72.62      6.21 o 
   3   0   2     1658.21     1586.96     13.80 o 
   4   0   2     8242.91     8056.43    117.59 o 
   5   0   2      857.10      916.17     12.79 o 
   6   0   2     2977.97     2910.97     44.76 o 
   7   0   2      501.52      524.01      8.87 o 
   8   0   2       28.29       33.46      5.37 o 
   9   0   2      366.24      350.41      7.20 o 
  10   0   2       34.26       39.34      7.01 o 
 -10   1   2      482.35      476.92      9.82 o 
  -9   1   2      186.48      203.65      3.82 o 
  -8   1   2      434.08      445.08      5.83 o 
  -7   1   2     2688.95     2677.50     22.25 o 
  -6   1   2       20.42       26.70      3.21 o 
  -5   1   2     2873.92     2706.41     19.60 o 
  -4   1   2      239.73      219.59      3.62 o 
  -3   1   2     1092.66     1013.07      8.69 o 
  -2   1   2     7632.22     7629.03     35.20 o 
  -1   1   2      342.81      415.79      5.81 o 
   0   1   2    11492.07    12712.98     24.05 o 
   1   1   2     5584.94     6034.35     73.38 o 
   2   1   2     1508.04     1428.02     15.77 o 
   3   1   2     5263.95     5224.45     59.60 o 
   4   1   2      181.21      162.42      3.86 o 
   5   1   2     4452.31     4280.17     32.41 o 
   6   1   2      627.61      612.49      5.60 o 
   7   1   2      259.30      247.11      3.98 o 
   8   1   2      591.39      592.66      9.97 o 
   9   1   2        1.99        1.22      4.15 o 
  10   1   2      808.53      776.41     12.60 o 
 -10   2   2        4.39        8.62      4.33 o 
  -9   2   2      571.95      585.62      4.51 o 
  -8   2   2     1526.18     1475.27     17.56 o 
  -7   2   2      313.79      305.99      3.77 o 
  -6   2   2     1377.57     1363.17      7.23 o 
  -5   2   2      725.75      734.52      7.52 o 
  -4   2   2     5116.68     5087.19     55.55 o 
  -3   2   2     6161.20     6031.39     47.97 o 
  -2   2   2     1818.57     1886.35     19.45 o 
  -1   2   2     6321.98     6288.08     68.35 o 
   0   2   2     4191.07     4540.95     25.11 o 
   1   2   2     6372.02     6716.87     25.18 o 
   2   2   2     7171.97     6990.43    122.49 o 
   3   2   2      118.34      122.32      4.15 o 
   4   2   2     4372.34     4018.71     24.16 o 
   5   2   2       65.32       68.70      3.36 o 
   6   2   2      365.77      359.76      3.86 o 
   7   2   2     1180.14     1150.93     10.37 o 
   8   2   2      169.86      180.93      3.95 o 
   9   2   2     1175.77     1163.88      9.10 o 
  10   2   2       31.09       40.76      4.51 o 
 -10   3   2      490.48      482.22     10.07 o 
  -9   3   2      131.84      128.12      4.49 o 
  -8   3   2      429.06      435.80      4.96 o 
  -7   3   2      524.97      564.76      5.78 o 
  -6   3   2        3.83        8.74      3.24 o 
  -5   3   2     4159.47     4111.06     26.89 o 
  -4   3   2     2875.70     2838.04     36.28 o 
  -3   3   2     1306.16     1266.92      9.92 o 
  -2   3   2    13759.97    13748.03    140.12 o 
  -1   3   2      681.37      730.52      7.83 o 
   0   3   2      324.93      228.22      3.43 o 
   1   3   2     1856.89     1795.65      9.88 o 
   2   3   2     3770.72     3705.06     44.33 o 
   3   3   2     6306.30     6214.70    113.31 o 
   4   3   2       60.23       48.87      3.38 o 
   5   3   2      453.40      471.65     15.21 o 
   6   3   2     1414.77     1387.46     14.01 o 
   7   3   2     1232.77     1224.84      6.96 o 
   8   3   2      979.85      994.77     10.39 o 
   9   3   2        0.34        2.30      4.53 o 
  -9   4   2      270.02      268.57      4.77 o 
  -8   4   2      142.97      148.39      4.35 o 
  -7   4   2      264.74      259.96      4.17 o 
  -6   4   2      250.56      248.57      3.89 o 
  -5   4   2     1186.74     1227.67     26.70 o 
  -4   4   2     4329.43     4252.43     65.47 o 
  -3   4   2     3963.40     3897.55     41.14 o 
  -2   4   2     1166.14     1125.34      8.56 o 
  -1   4   2     1691.53     1545.26     10.66 o 
   0   4   2      111.71      109.68      3.07 o 
   1   4   2     4879.76     4806.75     28.56 o 
   2   4   2      957.68      899.03      6.63 o 
   3   4   2      136.63      140.16      3.60 o 
   4   4   2     3450.89     3458.22     44.60 o 
   5   4   2       12.89       12.40      3.29 o 
   6   4   2     1848.82     1859.18     44.35 o 
   7   4   2      993.57     1025.02     28.06 o 
   8   4   2       84.23       88.65      4.31 o 
   9   4   2      305.05      301.50      5.01 o 
  -9   5   2      230.32      234.47      5.89 o 
  -8   5   2        2.74        6.30      3.84 o 
  -7   5   2      613.54      616.89     18.05 o 
  -6   5   2        1.49       -0.95      3.29 o 
  -5   5   2     2353.78     2352.94     29.57 o 
  -4   5   2       15.89       23.39      2.89 o 
  -3   5   2       86.33       85.75      2.87 o 
  -2   5   2     2206.35     2105.65     21.56 o 
  -1   5   2       66.84       63.98      3.09 o 
   0   5   2     4497.59     4528.38     41.86 o 
   1   5   2     1896.19     1853.56     23.65 o 
   2   5   2     1191.56     1140.29     11.93 o 
   3   5   2      683.85      666.44      7.63 o 
   4   5   2       98.88      106.08      3.85 o 
   5   5   2     1469.84     1462.82     24.98 o 
   6   5   2      751.17      725.03     18.38 o 
   7   5   2      744.79      773.98     20.57 o 
   8   5   2      417.57      422.25     13.28 o 
  -8   6   2      710.21      679.08     21.78 o 
  -7   6   2       66.95       70.98      3.98 o 
  -6   6   2      979.16     1019.29     19.62 o 
  -5   6   2       18.16       19.99      3.22 o 
  -4   6   2      948.61      937.30     13.23 o 
  -3   6   2      452.17      438.38      4.37 o 
  -2   6   2        4.52        6.28      2.86 o 
  -1   6   2     1752.59     1747.69     12.59 o 
   0   6   2      606.53      602.22      7.56 o 
   1   6   2     2083.81     2042.67     26.79 o 
   2   6   2      814.39      805.68      7.85 o 
   3   6   2      321.54      323.70      4.55 o 
   4   6   2     2006.60     1964.78     27.05 o 
   5   6   2       41.66       41.03      3.30 o 
   6   6   2      231.16      245.35      7.80 o 
   7   6   2      225.60      241.58     10.79 o 
   8   6   2        0.92        4.21      4.60 o 
  -7   7   2      971.04      954.27     26.23 o 
  -6   7   2        1.33        5.58      3.67 o 
  -5   7   2      327.05      341.12      7.48 o 
  -4   7   2      259.47      255.11      3.58 o 
  -3   7   2      301.76      292.23      5.48 o 
  -2   7   2     2029.32     2013.28     27.78 o 
  -1   7   2        8.85       10.46      3.01 o 
   0   7   2      636.53      659.11      9.92 o 
   1   7   2      431.10      439.13      6.79 o 
   2   7   2      426.39      433.90      6.03 o 
   3   7   2     2119.44     2117.87     29.79 o 
   4   7   2        1.75        8.15      3.26 o 
   5   7   2      468.67      477.80      7.34 o 
   6   7   2       51.15       58.70      4.08 o 
   7   7   2       15.94       28.34      6.30 o 
  -5   8   2       94.71       97.73      3.79 o 
  -4   8   2      148.11      150.44      3.75 o 
  -3   8   2      305.60      313.98      5.73 o 
  -2   8   2      135.73      141.66      3.41 o 
  -1   8   2     1403.25     1403.41     30.16 o 
   0   8   2       85.03       92.79      3.57 o 
   1   8   2      590.37      610.48     12.60 o 
   2   8   2      501.83      512.22     10.09 o 
   3   8   2        1.24        6.16      3.48 o 
   4   8   2      466.15      468.64      7.31 o 
   5   8   2       42.55       50.30      3.91 o 
  -3   9   2       96.14      106.12      4.07 o 
  -2   9   2      358.37      355.62      6.59 o 
  -1   9   2       65.34       70.74      3.62 o 
   0   9   2      438.22      420.95      4.10 o 
   1   9   2      240.66      248.15      4.98 o 
   2   9   2       98.08       98.72      5.87 o 
   3   9   2      256.47      265.55      6.77 o 
 -10   1   3        1.58        6.53      4.15 o 
  -9   1   3        1.67        5.09      3.80 o 
  -8   1   3        0.39        8.47      3.21 o 
  -7   1   3       73.46       95.06      3.33 o 
  -6   1   3      440.94      429.04      3.81 o 
  -5   1   3       16.07       19.02      3.24 o 
  -4   1   3     1098.56     1187.31      5.83 o 
  -3   1   3       68.89       59.44      3.86 o 
  -2   1   3     3909.45     3956.99     24.57 o 
  -1   1   3     7026.28     7390.22     63.92 o 
   0   1   3        5.13       12.33      4.94 o 
   1   1   3     8699.71     9525.28     96.44 o 
   2   1   3      198.79      205.31      4.10 o 
   3   1   3     1506.58     1554.76     17.82 o 
   4   1   3      402.86      408.54      4.89 o 
   5   1   3      112.41      112.79      4.39 o 
   6   1   3      449.54      438.52      5.09 o 
   7   1   3       43.31       48.66      3.70 o 
   8   1   3      266.86      253.87      5.17 o 
   9   1   3      114.99      106.19      4.11 o 
  10   1   3       11.36       12.58      4.71 o 
 -10   2   3       76.93       80.23      4.21 o 
  -9   2   3        2.31        6.09      3.84 o 
  -8   2   3      163.61      154.32      3.66 o 
  -7   2   3      154.88      145.37      3.46 o 
  -6   2   3      113.91      110.02      3.41 o 
  -5   2   3      844.55      840.72      5.46 o 
  -4   2   3       37.75       36.60      3.30 o 
  -3   2   3        8.18       17.97      3.34 o 
  -2   2   3       59.29       66.87      3.39 o 
  -1   2   3     1260.40     1264.84      8.04 o 
   0   2   3      308.87      352.15      4.57 o 
   1   2   3      742.50      736.08      5.32 o 
   2   2   3     3197.05     3301.28     48.43 o 
   3   2   3        3.52        8.76      3.41 o 
   4   2   3      430.68      443.92      4.19 o 
   5   2   3      960.87      928.38      7.37 o 
   6   2   3       31.46       27.70      3.48 o 
   7   2   3      318.25      291.20      4.64 o 
   8   2   3        0.13        2.44      3.59 o 
   9   2   3       28.43       34.32      3.97 o 
  10   2   3       42.22       40.58      5.41 o 
 -10   3   3       39.48       41.10      4.32 o 
  -9   3   3       21.31       28.96      3.84 o 
  -8   3   3        0.27        7.19      3.50 o 
  -7   3   3       71.01       68.04      3.39 o 
  -6   3   3       54.84       60.04      3.12 o 
  -5   3   3       30.71       44.58      4.50 o 
  -4   3   3      146.98      157.58      3.62 o 
  -3   3   3      105.46       86.80      3.12 o 
  -2   3   3      636.95      687.87      6.80 o 
  -1   3   3      374.48      415.33      3.99 o 
   0   3   3        0.96        4.44      3.14 o 
   1   3   3      154.65      180.64      3.30 o 
   2   3   3       73.05       60.08      3.47 o 
   3   3   3        3.03       11.83      3.17 o 
   4   3   3       16.87       25.65      3.49 o 
   5   3   3       40.91       46.36      3.48 o 
   6   3   3      114.66      129.98      3.59 o 
   7   3   3       15.49       20.92      3.69 o 
   8   3   3       51.91       62.12      3.84 o 
   9   3   3        1.80        4.87      4.16 o 
  -9   4   3       12.39       25.27      4.53 o 
  -8   4   3        5.30        8.52      3.72 o 
  -7   4   3       14.99       22.25      3.56 o 
  -6   4   3      256.93      242.62      3.89 o 
  -5   4   3       14.41       23.24      3.40 o 
  -4   4   3       65.68       69.04      3.05 o 
  -3   4   3       13.86       14.58      2.82 o 
  -2   4   3       39.07       40.84      2.94 o 
  -1   4   3       33.04       29.69      2.82 o 
   0   4   3       94.71       89.28      3.09 o 
   1   4   3       14.09       19.99      2.84 o 
   2   4   3      633.09      661.35      8.20 o 
   3   4   3       30.05       31.88      3.06 o 
   4   4   3      424.51      396.74      5.61 o 
   5   4   3      333.56      353.13      8.73 o 
   6   4   3       13.19       23.96      3.56 o 
   7   4   3      130.59      129.68      5.25 o 
   8   4   3       60.69       58.14      4.02 o 
   9   4   3        0.20        0.82      4.22 o 
  -9   5   3       66.06       67.29      4.32 o 
  -8   5   3       38.82       43.00      3.94 o 
  -7   5   3       31.66       38.91      3.59 o 
  -6   5   3       39.10       35.85      3.27 o 
  -5   5   3      382.11      372.97      4.57 o 
  -4   5   3       20.29       22.23      3.04 o 
  -3   5   3      288.23      268.85      4.81 o 
  -2   5   3        0.27        5.50      2.78 o 
  -1   5   3       26.97       29.15      2.87 o 
   0   5   3       98.98       88.08      2.97 o 
   1   5   3      132.36      136.40      3.18 o 
   2   5   3       44.34       41.65      3.18 o 
   3   5   3       27.63       38.24      3.06 o 
   4   5   3        5.32        5.74      3.04 o 
   5   5   3      174.61      178.62      4.50 o 
   6   5   3      281.12      273.44      6.97 o 
   7   5   3       45.69       50.02      3.94 o 
   8   5   3       32.03       35.63      3.87 o 
  -8   6   3       65.38       75.64      4.21 o 
  -7   6   3       62.58       73.76      3.85 o 
  -6   6   3        4.08       16.23      3.44 o 
  -5   6   3        8.15       10.98      3.47 o 
  -4   6   3      131.60      133.59      3.30 o 
  -3   6   3       52.62       46.55      3.06 o 
  -2   6   3      983.94      960.64      8.27 o 
  -1   6   3        1.69        2.93      2.99 o 
   0   6   3       11.17       17.84      2.90 o 
   1   6   3      198.61      196.29      3.79 o 
   2   6   3       92.64       92.88      3.34 o 
   3   6   3      184.60      174.48      3.25 o 
   4   6   3       26.18       32.49      3.25 o 
   5   6   3        3.62       11.07      3.31 o 
   6   6   3      129.48      131.67      4.69 o 
   7   6   3      108.68      100.13      4.33 o 
  -7   7   3       42.07       47.63      4.05 o 
  -6   7   3       72.63       81.94      3.82 o 
  -5   7   3       12.29       12.46      3.49 o 
  -4   7   3       20.38       25.12      3.16 o 
  -3   7   3        1.62        4.58      3.29 o 
  -2   7   3        5.32       10.24      3.18 o 
  -1   7   3       56.47       60.13      3.13 o 
   0   7   3      563.02      549.71      5.43 o 
   1   7   3        1.92        6.45      3.06 o 
   2   7   3      124.05      121.77      3.42 o 
   3   7   3       24.09       31.44      3.15 o 
   4   7   3       16.28       20.33      3.33 o 
   5   7   3        9.56       11.41      3.48 o 
   6   7   3       27.84       27.59      4.11 o 
  -5   8   3       46.69       53.88      3.89 o 
  -4   8   3       10.84       15.02      3.52 o 
  -3   8   3        7.61       13.79      3.35 o 
  -2   8   3       19.67       25.52      3.43 o 
  -1   8   3      156.04      153.68      3.50 o 
   0   8   3        0.09       -1.08      3.44 o 
   1   8   3        9.35       11.27      3.32 o 
   2   8   3       32.82       37.73      3.54 o 
   3   8   3       40.25       42.91      3.51 o 
   4   8   3       68.11       69.15      3.73 o 
   5   8   3       70.29       62.71      3.99 o 
  -3   9   3      138.20      122.57      3.93 o 
  -2   9   3       65.72       62.53      3.93 o 
  -1   9   3        0.38        6.67      3.69 o 
   0   9   3        9.34       15.22      3.58 o 
   1   9   3        4.42        9.50      4.28 o 
   2   9   3       10.24       13.45      3.76 o 
   3   9   3       30.91       38.46      3.96 o 
 -10   0   4      256.18      266.44     10.64 o 
  -9   0   4      366.33      401.01      5.71 o 
  -8   0   4       41.38       33.97      4.77 o 
  -7   0   4     3982.97     3781.85     33.46 o 
  -6   0   4      194.80      204.06      4.60 o 
  -5   0   4     4176.62     4087.76     55.41 o 
  -4   0   4     6268.21     6176.29     97.85 o 
  -3   0   4     1936.38     2058.16      8.58 o 
  -2   0   4       79.63       76.42      5.80 o 
  -1   0   4     4101.44     4220.81     35.23 o 
   0   0   4     2981.84     3227.33     22.22 o 
   1   0   4    10481.73    10058.81     37.40 o 
   2   0   4     1043.78     1042.76     22.96 o 
   3   0   4     6010.20     5716.54     32.73 o 
   4   0   4     1692.04     1666.38     16.62 o 
   5   0   4     4283.62     4107.52     43.96 o 
   6   0   4      168.49      160.99      5.12 o 
   7   0   4        5.03       16.38      5.06 o 
   8   0   4      437.72      449.10     12.51 o 
   9   0   4       16.06       22.38      6.64 o 
  10   0   4      538.71      464.46     10.64 o 
 -10   1   4      255.04      246.46      4.05 o 
  -9   1   4      449.44      481.74      5.17 o 
  -8   1   4      791.98      799.50      4.33 o 
  -7   1   4        4.95        9.45      3.24 o 
  -6   1   4     3760.25     3763.40     36.05 o 
  -5   1   4     1328.39     1231.28     12.99 o 
  -4   1   4     2021.22     1915.58     12.98 o 
  -3   1   4     5845.33     5609.01     73.40 o 
  -2   1   4      666.77      790.51      6.59 o 
  -1   1   4     7552.85     8041.35     23.82 o 
   0   1   4      312.02      362.46      6.70 o 
   1   1   4       27.18       31.48      4.03 o 
   2   1   4    12368.10    11631.10     31.46 o 
   3   1   4      130.23      133.77      3.77 o 
   4   1   4     6782.91     6575.85     71.78 o 
   5   1   4     1327.51     1267.08      6.69 o 
   6   1   4      298.04      297.62      4.21 o 
   7   1   4      509.19      514.02      5.32 o 
   8   1   4       34.07       30.48      3.73 o 
   9   1   4      482.70      463.53      9.61 o 
  10   1   4      241.38      217.95      8.70 o 
 -10   2   4      173.27      173.08      4.46 o 
  -9   2   4      602.78      632.38      7.77 o 
  -8   2   4      358.46      373.94      3.78 o 
  -7   2   4     1809.02     1821.39     17.77 o 
  -6   2   4        3.03        8.20      3.28 o 
  -5   2   4      268.86      245.51      4.08 o 
  -4   2   4     3254.94     3155.50     22.08 o 
  -3   2   4     2231.13     2211.73      8.31 o 
  -2   2   4    11866.54    11480.20     60.76 o 
  -1   2   4     1450.26     1431.14     11.22 o 
   0   2   4     5876.35     5897.19     33.40 o 
   1   2   4     1724.44     1774.98     15.09 o 
   2   2   4     3502.47     3706.04     46.29 o 
   3   2   4     5280.49     5254.42     96.32 o 
   4   2   4      862.64      894.04     16.23 o 
   5   2   4     1537.18     1492.18     12.43 o 
   6   2   4     1496.94     1461.73     11.97 o 
   7   2   4      124.34      114.02      4.12 o 
   8   2   4     1644.45     1605.53     19.91 o 
   9   2   4       26.88       25.78      4.65 o 
 -10   3   4      133.98      128.02      4.44 o 
  -9   3   4      397.41      390.63      5.17 o 
  -8   3   4      855.74      873.42      5.55 o 
  -7   3   4       71.36       80.22      3.36 o 
  -6   3   4      697.53      718.92      7.33 o 
  -5   3   4      155.54      151.47      3.31 o 
  -4   3   4     1046.65      990.64     12.78 o 
  -3   3   4     3556.88     3358.73     45.13 o 
  -2   3   4      364.65      394.35      5.83 o 
  -1   3   4    13757.48    13472.29    356.00 o 
   0   3   4     4083.47     4028.63     33.14 o 
   1   3   4     1763.16     1753.75     16.79 o 
   2   3   4     4040.32     3972.83     34.30 o 
   3   3   4      124.18      123.08      6.32 o 
   4   3   4      646.23      619.39     12.49 o 
   5   3   4      326.06      339.18      6.06 o 
   6   3   4     1041.42     1040.16     28.05 o 
   7   3   4     2959.98     2949.55     82.41 o 
   8   3   4       15.67       17.90      3.76 o 
   9   3   4      554.25      565.96     18.96 o 
  -9   4   4      321.93      330.05      8.10 o 
  -8   4   4       94.17       93.30      3.82 o 
  -7   4   4      405.61      402.56      7.36 o 
  -6   4   4      471.07      470.12      6.97 o 
  -5   4   4     1436.92     1437.36     20.55 o 
  -4   4   4     3052.10     3053.71     45.38 o 
  -3   4   4      587.72      612.95      6.10 o 
  -2   4   4     1648.35     1554.42     10.71 o 
  -1   4   4      308.74      296.58      3.29 o 
   0   4   4     5832.87     5704.17     69.25 o 
   1   4   4     5288.60     5331.07     42.02 o 
   2   4   4        9.52       18.55      3.04 o 
   3   4   4      471.10      446.09      6.47 o 
   4   4   4       14.37       19.94      3.20 o 
   5   4   4     1651.49     1663.58     33.07 o 
   6   4   4      998.44     1012.80     22.13 o 
   7   4   4      171.07      184.67      8.87 o 
   8   4   4      470.02      461.93     10.71 o 
   9   4   4      149.48      145.23      4.53 o 
  -9   5   4       74.76       72.75      4.82 o 
  -8   5   4      214.20      218.15      8.64 o 
  -7   5   4        0.18        5.29      3.47 o 
  -6   5   4     2984.34     2966.79     48.40 o 
  -5   5   4      982.29      983.52     10.15 o 
  -4   5   4      508.96      510.14      8.29 o 
  -3   5   4      916.02      915.67      9.26 o 
  -2   5   4      553.59      561.89      5.98 o 
  -1   5   4     2371.25     2314.03     24.92 o 
   0   5   4     1008.60      996.01     12.89 o 
   1   5   4     1917.47     1905.96     23.20 o 
   2   5   4     1903.16     1909.31     17.35 o 
   3   5   4        0.52        2.01      3.08 o 
   4   5   4      650.23      666.70      9.98 o 
   5   5   4      770.00      767.92     18.69 o 
   6   5   4      414.38      426.07      8.47 o 
   7   5   4      517.91      519.87     14.70 o 
   8   5   4       19.14       19.92      4.14 o 
  -8   6   4       32.58       33.90      4.19 o 
  -7   6   4      957.83      982.01     20.25 o 
  -6   6   4        3.89        6.33      3.42 o 
  -5   6   4      624.99      625.19      7.52 o 
  -4   6   4     1471.15     1453.47     18.58 o 
  -3   6   4      204.97      203.51      3.16 o 
  -2   6   4     1092.85     1083.97     14.86 o 
  -1   6   4      217.42      212.84      3.17 o 
   0   6   4     1016.65      999.23      7.84 o 
   1   6   4      862.27      847.30     10.72 o 
   2   6   4      312.20      318.73      5.19 o 
   3   6   4     1854.12     1824.74     19.75 o 
   4   6   4      421.28      417.45      8.05 o 
   5   6   4      842.70      808.37     13.07 o 
   6   6   4      184.90      188.74      7.56 o 
   7   6   4       31.63       43.48      4.31 o 
  -7   7   4        6.09        8.66      4.06 o 
  -6   7   4      402.94      413.17      9.06 o 
  -5   7   4       87.69       93.48      3.53 o 
  -4   7   4      482.61      487.61      5.42 o 
  -3   7   4     1334.68     1334.72     11.07 o 
  -2   7   4        8.84       11.75      3.05 o 
  -1   7   4     1166.71     1199.88     19.67 o 
   0   7   4        8.98       10.82      3.05 o 
   1   7   4        3.30        5.21      3.07 o 
   2   7   4     2514.64     2521.07     27.03 o 
   3   7   4       40.64       38.40      3.29 o 
   4   7   4     1934.26     1874.13     28.14 o 
   5   7   4      110.45      116.49      3.83 o 
   6   7   4       45.22       57.63      4.19 o 
  -5   8   4      104.96      108.03      3.66 o 
  -4   8   4      462.88      444.35      7.40 o 
  -3   8   4      308.46      298.27      6.44 o 
  -2   8   4      647.97      671.59     10.38 o 
  -1   8   4      115.46      125.76      3.44 o 
   0   8   4      249.52      254.47      4.31 o 
   1   8   4      405.76      433.89      4.07 o 
   2   8   4      303.42      307.16      7.79 o 
   3   8   4      944.18      924.32     13.38 o 
   4   8   4       89.24       84.94      3.73 o 
   5   8   4      402.42      370.03     11.10 o 
  -3   9   4      296.29      291.30      9.19 o 
  -2   9   4        8.49        9.90      3.82 o 
  -1   9   4     1029.80     1009.08     14.73 o 
   0   9   4      148.57      145.83      3.88 o 
   1   9   4       75.79       66.73      4.14 o 
   2   9   4      237.65      242.52      5.65 o 
 -10   1   5       98.33      103.46      4.11 o 
  -9   1   5       46.73       44.41      3.55 o 
  -8   1   5       63.01       59.27      3.53 o 
  -7   1   5        1.59        2.08      3.29 o 
  -6   1   5      161.07      178.07      5.06 o 
  -5   1   5      163.80      184.60      3.32 o 
  -4   1   5      202.60      202.93      3.44 o 
  -3   1   5      172.62      203.80      3.82 o 
  -2   1   5     2090.74     2122.55     18.40 o 
  -1   1   5     1945.69     2104.69     12.95 o 
   0   1   5      167.00      165.57      3.96 o 
   1   1   5     1625.76     1626.66     20.29 o 
   2   1   5     3056.42     3138.41     45.37 o 
   3   1   5       94.86       83.71      3.24 o 
   4   1   5       53.12       56.32      3.52 o 
   5   1   5     2314.44     2193.33     18.89 o 
   6   1   5       30.54       28.16      3.62 o 
   7   1   5      493.64      461.38      4.24 o 
   8   1   5       44.37       46.99      4.32 o 
   9   1   5        0.12        4.92      4.84 o 
 -10   2   5        0.94        2.50      4.06 o 
  -9   2   5       57.70       57.63      3.76 o 
  -8   2   5        5.00       13.31      3.30 o 
  -7   2   5      128.45      134.66      3.41 o 
  -6   2   5        6.75       13.11      3.25 o 
  -5   2   5        2.57        7.07      3.07 o 
  -4   2   5      114.00      116.66      3.28 o 
  -3   2   5        8.10       11.55      2.88 o 
  -2   2   5     1008.37     1057.45      6.94 o 
  -1   2   5     4523.91     4889.86     38.91 o 
   0   2   5       12.19       12.29      3.53 o 
   1   2   5     4638.56     5062.79     51.19 o 
   2   2   5      169.65      201.73      3.74 o 
   3   2   5       14.50       22.22      3.09 o 
   4   2   5      414.19      410.86      8.97 o 
   5   2   5       14.90       20.65      3.54 o 
   6   2   5        8.60       10.69      3.48 o 
   7   2   5       45.49       50.75      3.46 o 
   8   2   5       38.21       31.97      3.99 o 
   9   2   5        7.61       15.87      4.37 o 
 -10   3   5       18.91       21.58      4.22 o 
  -9   3   5      100.14      104.45      3.91 o 
  -8   3   5        3.15        3.61      3.52 o 
  -7   3   5       69.49       71.49      3.34 o 
  -6   3   5       25.19       27.05      3.23 o 
  -5   3   5      245.10      230.39      3.48 o 
  -4   3   5       54.15       54.93      3.04 o 
  -3   3   5        0.35        2.27      2.94 o 
  -2   3   5      375.75      375.82      4.18 o 
  -1   3   5      420.29      422.18      3.76 o 
   0   3   5       87.66       75.00      3.25 o 
   1   3   5        8.62       13.53      3.01 o 
   2   3   5      111.43      124.60      3.17 o 
   3   3   5      315.33      347.20      5.35 o 
   4   3   5      346.27      338.15      8.35 o 
   5   3   5        0.01        8.14      3.49 o 
   6   3   5        3.13        4.59      3.30 o 
   7   3   5       17.85       16.71      3.57 o 
   8   3   5        8.15       19.49      3.94 o 
   9   3   5        0.13        4.93      4.32 o 
  -9   4   5       53.23       62.44      4.14 o 
  -8   4   5       23.55       27.59      3.70 o 
  -7   4   5       20.92       23.62      3.40 o 
  -6   4   5       38.58       43.05      3.18 o 
  -5   4   5      315.47      313.25      4.90 o 
  -4   4   5       64.76       63.28      3.60 o 
  -3   4   5       17.16       27.65      2.90 o 
  -2   4   5      944.76      897.61      8.94 o 
  -1   4   5      967.33     1028.14      6.14 o 
   0   4   5      515.13      516.96      5.15 o 
   1   4   5      305.40      339.38      5.21 o 
   2   4   5      412.73      408.58      3.60 o 
   3   4   5        9.82       11.80      2.99 o 
   4   4   5      185.09      187.76      3.51 o 
   5   4   5       43.20       49.02      3.43 o 
   6   4   5       74.33       77.45      3.69 o 
   7   4   5        1.65        6.07      3.76 o 
   8   4   5        0.66        6.23      4.18 o 
  -9   5   5        0.35        6.13      4.08 o 
  -8   5   5        1.37        6.81      3.76 o 
  -7   5   5       28.43       33.77      3.46 o 
  -6   5   5      163.61      174.62      4.17 o 
  -5   5   5      180.30      194.83      3.57 o 
  -4   5   5       14.42       14.89      3.04 o 
  -3   5   5      119.55      118.31      3.01 o 
  -2   5   5      262.69      277.04      3.28 o 
  -1   5   5      105.07      100.95      3.21 o 
   0   5   5        0.41        4.87      3.01 o 
   1   5   5      978.03      981.65     11.57 o 
   2   5   5       72.04       76.39      3.11 o 
   3   5   5      214.93      202.39      3.27 o 
   4   5   5        0.60        2.40      3.02 o 
   5   5   5      211.53      213.02      3.88 o 
   6   5   5       11.01       14.90      3.71 o 
   7   5   5       19.72       19.75      4.08 o 
   8   5   5        2.47        4.57      4.26 o 
  -8   6   5       47.94       49.64      4.29 o 
  -7   6   5       48.75       56.43      3.70 o 
  -6   6   5        4.87       15.04      3.46 o 
  -5   6   5       10.78       14.15      3.56 o 
  -4   6   5      141.40      142.12      4.24 o 
  -3   6   5       60.57       71.47      3.39 o 
  -2   6   5       22.39       23.33      2.98 o 
  -1   6   5       95.15       92.67      3.05 o 
   0   6   5       35.83       42.46      3.05 o 
   1   6   5       60.94       64.53      3.10 o 
   2   6   5       35.73       36.55      3.11 o 
   3   6   5      159.58      168.42      3.36 o 
   4   6   5       53.45       57.52      3.13 o 
   5   6   5       64.55       58.49      3.79 o 
   6   6   5       14.44       25.57      3.90 o 
   7   6   5       12.87       16.45      4.21 o 
  -7   7   5        0.50        0.72      3.93 o 
  -6   7   5        0.59        0.43      3.65 o 
  -5   7   5       51.11       53.69      3.71 o 
  -4   7   5      108.36      106.16      3.40 o 
  -3   7   5       66.68       71.61      3.33 o 
  -2   7   5       96.06       92.00      3.18 o 
  -1   7   5      106.31      108.28      3.25 o 
   0   7   5       12.72       18.40      3.31 o 
   1   7   5        0.75        6.38      3.19 o 
   2   7   5        0.32        6.52      3.59 o 
   3   7   5       60.67       60.68      3.39 o 
   4   7   5      126.27      127.87      3.72 o 
   5   7   5        4.85        7.28      3.77 o 
   6   7   5      113.76      106.27      4.42 o 
  -5   8   5       49.03       48.98      3.88 o 
  -4   8   5       53.13       52.46      3.77 o 
  -3   8   5      238.19      246.20      3.82 o 
  -2   8   5       86.54       89.60      3.57 o 
  -1   8   5        1.08        6.96      3.49 o 
   0   8   5       22.03       25.43      3.57 o 
   1   8   5      135.10      136.70      4.97 o 
   2   8   5       21.18       23.02      3.57 o 
   3   8   5      124.57      130.87      3.93 o 
   4   8   5        0.58        6.86      3.65 o 
  -3   9   5       22.00       21.32      3.79 o 
  -2   9   5       72.43       68.95      4.05 o 
  -1   9   5       61.67       62.13      4.02 o 
   0   9   5        1.73        5.57      3.81 o 
   1   9   5      110.23      105.45      4.56 o 
   2   9   5      209.50      181.51      5.06 o 
 -10   0   6      108.48      120.17      5.30 o 
  -9   0   6        6.08       17.65      5.09 o 
  -8   0   6      702.42      727.70      8.03 o 
  -7   0   6       19.59       25.25      5.44 o 
  -6   0   6     3408.39     3366.00     48.98 o 
  -5   0   6     4767.70     4777.42     89.53 o 
  -4   0   6     1888.34     1905.98     33.15 o 
  -3   0   6     7800.01     7761.84     61.84 o 
  -2   0   6      797.74      797.30      6.05 o 
  -1   0   6     1296.88     1217.33      7.46 o 
   0   0   6     5968.37     6109.45     79.82 o 
   1   0   6     3534.80     3988.65     64.67 o 
   2   0   6    10083.41     9428.58     29.27 o 
   3   0   6      757.00      736.79     44.51 o 
   4   0   6     1774.81     1685.47     21.15 o 
   5   0   6     2428.59     2323.19     35.47 o 
   6   0   6       18.36       25.13      5.13 o 
   7   0   6     2085.42     2079.83     41.48 o 
   8   0   6       71.17       79.96      5.73 o 
   9   0   6      227.19      221.70     20.13 o 
 -10   1   6      303.67      310.20      6.90 o 
  -9   1   6      731.77      753.04      8.55 o 
  -8   1   6        8.40       12.80      3.35 o 
  -7   1   6      597.49      620.79      4.34 o 
  -6   1   6      751.71      744.01      8.58 o 
  -5   1   6     2119.57     2094.72     21.72 o 
  -4   1   6     6094.40     5871.69     36.28 o 
  -3   1   6        1.58        7.82      3.19 o 
  -2   1   6     9281.09     8949.61     92.73 o 
  -1   1   6      592.49      619.51      6.74 o 
   0   1   6     1641.10     1674.65      8.87 o 
   1   1   6     3467.11     3478.11     45.54 o 
   2   1   6      265.95      252.26      6.86 o 
   3   1   6     5488.10     5482.54     70.48 o 
   4   1   6     1441.63     1435.53     19.26 o 
   5   1   6     1164.42     1125.43     13.13 o 
   6   1   6     1596.89     1525.53     11.02 o 
   7   1   6        2.66       10.22      4.13 o 
   8   1   6      716.53      702.12     11.82 o 
   9   1   6      229.95      217.12      9.47 o 
 -10   2   6      320.27      331.71      5.71 o 
  -9   2   6       52.52       57.64      3.66 o 
  -8   2   6     1772.44     1802.61     14.77 o 
  -7   2   6      197.25      187.49      4.06 o 
  -6   2   6      416.41      408.12      4.99 o 
  -5   2   6      561.13      555.98      5.88 o 
  -4   2   6       42.77       32.83      2.97 o 
  -3   2   6     9677.09     9576.12     91.97 o 
  -2   2   6       51.31       42.06      3.29 o 
  -1   2   6     2019.01     1944.16      9.70 o 
   0   2   6     3148.84     3016.83     34.01 o 
   1   2   6      247.36      208.65      4.79 o 
   2   2   6     3452.25     3281.53     43.30 o 
   3   2   6      238.48      219.59      3.37 o 
   4   2   6     2453.19     2469.19     41.90 o 
   5   2   6      988.86      978.60     27.61 o 
   6   2   6      351.59      352.85     10.90 o 
   7   2   6      740.25      771.23     28.27 o 
   8   2   6       36.80       38.96      4.00 o 
   9   2   6      487.56      498.85     24.02 o 
 -10   3   6       33.60       39.75      4.26 o 
  -9   3   6      804.83      782.68     12.19 o 
  -8   3   6       33.67       36.90      3.50 o 
  -7   3   6     1757.71     1765.23     22.91 o 
  -6   3   6     1328.11     1312.79     17.09 o 
  -5   3   6     1004.53     1014.78     13.74 o 
  -4   3   6      305.77      286.55      6.05 o 
  -3   3   6      296.94      286.49      3.54 o 
  -2   3   6     2721.36     2487.59     23.73 o 
  -1   3   6     4216.31     4247.44     36.16 o 
   0   3   6     3382.53     3392.43     39.33 o 
   1   3   6     2538.61     2436.44     24.83 o 
   2   3   6       42.21       41.05      3.10 o 
   3   3   6     4673.32     4451.68     64.99 o 
   4   3   6      200.36      202.48      4.54 o 
   5   3   6       99.56      105.57      3.18 o 
   6   3   6      869.34      883.90     26.66 o 
   7   3   6        2.58        0.71      3.44 o 
   8   3   6      684.92      645.99     15.10 o 
   9   3   6       75.81       84.57      5.56 o 
  -9   4   6       36.22       38.12      4.28 o 
  -8   4   6      874.97      882.74      9.39 o 
  -7   4   6       49.68       52.48      3.36 o 
  -6   4   6     2022.39     1996.52     21.14 o 
  -5   4   6      803.05      802.60     12.28 o 
  -4   4   6        8.09       11.66      3.82 o 
  -3   4   6     1490.24     1443.47     19.98 o 
  -2   4   6        4.26       12.16      3.02 o 
  -1   4   6     2945.73     2940.85     30.59 o 
   0   4   6     8088.85     7896.68     58.11 o 
   1   4   6     1440.24     1405.89     18.59 o 
   2   4   6     2083.01     2077.54     19.14 o 
   3   4   6      128.83      134.38      3.10 o 
   4   4   6      640.37      646.88     12.09 o 
   5   4   6     1322.85     1302.21     36.58 o 
   6   4   6      342.77      335.66      8.42 o 
   7   4   6      481.40      464.53     12.79 o 
   8   4   6      194.60      194.22      6.03 o 
  -9   5   6      268.52      236.55      7.73 o 
  -8   5   6        7.77       17.54      4.01 o 
  -7   5   6      419.59      443.38      7.63 o 
  -6   5   6      957.54      980.91     15.32 o 
  -5   5   6     1482.03     1459.69     18.79 o 
  -4   5   6      739.19      759.43     13.83 o 
  -3   5   6       40.04       44.29      3.04 o 
  -2   5   6     1621.52     1593.29     16.61 o 
  -1   5   6     1501.14     1511.19     10.16 o 
   0   5   6     3198.97     3153.72     21.73 o 
   1   5   6     3322.78     3400.39     31.35 o 
   2   5   6      249.64      248.95      5.06 o 
   3   5   6      650.76      654.27     10.16 o 
   4   5   6      145.88      145.00      3.40 o 
   5   5   6      608.51      581.04     14.68 o 
   6   5   6     1655.25     1675.08     46.01 o 
   7   5   6        0.27        6.51      3.82 o 
   8   5   6      274.15      276.51     13.35 o 
  -8   6   6      317.40      310.71      4.91 o 
  -7   6   6       11.78       14.87      3.61 o 
  -6   6   6      310.80      329.03      6.89 o 
  -5   6   6     1096.24     1099.06     15.45 o 
  -4   6   6       82.15       88.77      3.32 o 
  -3   6   6     2779.38     2751.10     28.40 o 
  -2   6   6       12.31       15.89      2.96 o 
  -1   6   6      637.81      663.50      4.56 o 
   0   6   6      542.93      551.70      6.91 o 
   1   6   6       62.25       64.34      3.29 o 
   2   6   6     1215.85     1280.55     15.57 o 
   3   6   6      212.50      211.24      5.05 o 
   4   6   6     1073.77     1058.41     14.78 o 
   5   6   6      758.53      772.53     18.17 o 
   6   6   6       95.88      102.03      4.19 o 
   7   6   6      333.02      313.28      9.38 o 
  -7   7   6      248.68      235.57      4.21 o 
  -6   7   6      121.01      122.77      3.85 o 
  -5   7   6      132.71      128.78      3.85 o 
  -4   7   6     1317.29     1298.96     12.46 o 
  -3   7   6        9.44       15.28      3.23 o 
  -2   7   6     1591.44     1603.11     16.02 o 
  -1   7   6       51.31       62.65      3.35 o 
   0   7   6        3.20        7.25      3.40 o 
   1   7   6      186.99      206.82      4.69 o 
   2   7   6       13.10       12.91      3.54 o 
   3   7   6     2001.32     1945.05     36.15 o 
   4   7   6      264.06      253.12      4.40 o 
   5   7   6      138.23      144.27      4.11 o 
   6   7   6      179.36      178.17      5.74 o 
  -5   8   6      134.00      120.20      4.35 o 
  -4   8   6      121.53      117.13      4.63 o 
  -3   8   6      912.14      890.47      8.33 o 
  -2   8   6      163.02      170.45      4.13 o 
  -1   8   6      127.78      144.04      4.76 o 
   0   8   6      395.92      406.42      5.30 o 
   1   8   6      104.81      111.26      3.73 o 
   2   8   6      720.92      713.11      9.96 o 
   3   8   6        0.91        2.33      3.76 o 
   4   8   6      306.84      288.84      6.02 o 
  -2   9   6      392.90      371.60      6.14 o 
  -1   9   6      140.41      141.06      4.33 o 
   0   9   6      363.74      364.92      9.94 o 
   1   9   6      412.21      399.07     15.22 o 
 -10   1   7       24.27       31.06      3.91 o 
  -9   1   7        6.29        9.43      3.47 o 
  -8   1   7      241.29      231.56      3.65 o 
  -7   1   7        0.98        4.11      3.25 o 
  -6   1   7       67.19       66.72      3.53 o 
  -5   1   7       46.78       42.94      3.13 o 
  -4   1   7     2034.10     2014.35     17.11 o 
  -3   1   7      288.25      287.89      3.57 o 
  -2   1   7      105.56      118.67      3.25 o 
  -1   1   7     5854.05     6094.53     55.26 o 
   0   1   7        1.37       13.45      6.18 o 
   1   1   7     1276.38     1422.02     19.31 o 
   2   1   7      666.76      700.21     14.30 o 
   3   1   7        0.09        2.97      3.18 o 
   4   1   7        2.67        2.42      3.17 o 
   5   1   7      167.18      162.38      4.00 o 
   6   1   7       15.53       22.46      3.35 o 
   7   1   7       23.40       28.28      3.55 o 
   8   1   7        8.90       13.63      4.08 o 
   9   1   7      145.34      155.30      8.74 o 
 -10   2   7        7.02        7.05      3.93 o 
  -9   2   7        3.94        3.21      3.54 o 
  -8   2   7        0.16        5.42      3.20 o 
  -7   2   7       82.03       76.98      3.23 o 
  -6   2   7       48.29       46.36      3.16 o 
  -5   2   7      984.52      968.46     11.03 o 
  -4   2   7       15.56       23.18      3.08 o 
  -3   2   7        0.85        2.99      2.97 o 
  -2   2   7      602.94      695.51      6.76 o 
  -1   2   7       50.23       69.50      3.11 o 
   0   2   7       68.04       80.51      3.39 o 
   1   2   7        0.30        0.38      3.02 o 
   2   2   7       91.64       89.06      3.54 o 
   3   2   7       13.03       12.55      3.11 o 
   4   2   7       18.92       16.03      3.02 o 
   5   2   7        8.24        9.75      3.24 o 
   6   2   7       70.14       64.99      3.80 o 
   7   2   7       74.21       77.45      3.85 o 
   8   2   7       73.76       86.66      4.27 o 
   9   2   7        1.53       11.55      4.41 o 
  -9   3   7      107.55      111.24      3.75 o 
  -8   3   7       18.61       23.13      3.35 o 
  -7   3   7        1.05        5.90      3.30 o 
  -6   3   7      230.33      232.80      4.49 o 
  -5   3   7       12.31        9.32      2.98 o 
  -4   3   7       77.76       82.21      3.03 o 
  -3   3   7      728.15      737.40     12.65 o 
  -2   3   7      115.77      105.89      3.09 o 
  -1   3   7        9.29       13.01      4.81 o 
   0   3   7       57.46       64.84      3.36 o 
   1   3   7        7.96        7.73      3.27 o 
   2   3   7       58.12       63.59      3.29 o 
   3   3   7      139.11      149.20      3.85 o 
   4   3   7        0.01        5.08      3.18 o 
   5   3   7      192.13      207.64      4.61 o 
   6   3   7       29.13       28.41      3.61 o 
   7   3   7        1.97        5.52      3.90 o 
   8   3   7        4.49        4.77      4.13 o 
  -9   4   7       27.02       35.34      3.90 o 
  -8   4   7       30.38       36.45      3.55 o 
  -7   4   7       16.90       20.26      3.46 o 
  -6   4   7       57.59       55.70      3.32 o 
  -5   4   7      217.01      205.74      3.42 o 
  -4   4   7        8.80       10.59      3.03 o 
  -3   4   7      167.96      159.94      3.19 o 
  -2   4   7       11.91        9.93      2.97 o 
  -1   4   7      984.62     1017.12     13.19 o 
   0   4   7      144.96      143.50      3.22 o 
   1   4   7      306.98      296.33      3.61 o 
   2   4   7       27.83       20.27      3.15 o 
   3   4   7       58.45       49.94      3.04 o 
   4   4   7       83.31       84.72      3.24 o 
   5   4   7       54.54       50.98      3.58 o 
   6   4   7       76.64       73.20      3.76 o 
   7   4   7        5.65       11.05      3.80 o 
   8   4   7        0.25        5.45      3.95 o 
  -8   5   7        0.53        8.39      4.14 o 
  -7   5   7       57.79       62.13      3.62 o 
  -6   5   7      415.19      421.02     11.51 o 
  -5   5   7       50.11       52.07      3.32 o 
  -4   5   7        1.87        8.13      3.36 o 
  -3   5   7       20.66       25.24      2.92 o 
  -2   5   7      159.37      141.79      3.28 o 
  -1   5   7      535.89      537.44      6.49 o 
   0   5   7      467.78      474.39      4.19 o 
   1   5   7        6.59        8.60      3.11 o 
   2   5   7       71.56       71.66      3.27 o 
   3   5   7        0.45        6.72      3.19 o 
   4   5   7        2.00        4.50      3.16 o 
   5   5   7       61.62       72.24      3.80 o 
   6   5   7       16.92       20.42      3.78 o 
   7   5   7        2.40        9.53      4.11 o 
  -8   6   7        4.13        9.01      4.41 o 
  -7   6   7       19.87       21.24      3.85 o 
  -6   6   7       39.50       41.04      3.53 o 
  -5   6   7       25.84       29.69      3.35 o 
  -4   6   7       74.94       78.89      3.17 o 
  -3   6   7      818.44      771.71      8.84 o 
  -2   6   7       50.85       50.94      3.21 o 
  -1   6   7        3.15        2.98      3.21 o 
   0   6   7       60.82       61.31      3.28 o 
   1   6   7       44.53       49.92      3.20 o 
   2   6   7      343.61      350.59      5.89 o 
   3   6   7        4.89        9.42      3.34 o 
   4   6   7       40.59       44.89      3.35 o 
   5   6   7       17.17       38.41      8.24 o 
   6   6   7       31.31       31.04      3.98 o 
  -6   7   7        0.02        4.96      3.72 o 
  -5   7   7      110.11      108.11      3.81 o 
  -4   7   7      125.48      125.51      3.61 o 
  -3   7   7       48.44       46.14      3.39 o 
  -2   7   7        0.96        4.22      3.36 o 
  -1   7   7        5.95        8.60      3.45 o 
   0   7   7       64.80       72.50      3.49 o 
   1   7   7       68.19       73.02      3.40 o 
   2   7   7       18.02       19.01      4.07 o 
   3   7   7      165.07      160.78      4.10 o 
   4   7   7       26.93       31.18      3.78 o 
   5   7   7        1.44        7.50      3.99 o 
  -5   8   7       54.33       52.51      4.42 o 
  -4   8   7       63.44       61.74      3.90 o 
  -3   8   7        2.20        8.65      3.67 o 
  -2   8   7       68.60       64.79      3.85 o 
  -1   8   7       91.62       92.04      4.60 o 
   0   8   7        2.64        5.67      3.86 o 
   1   8   7      131.62      124.04      3.94 o 
   2   8   7       46.13       62.03      4.55 o 
   3   8   7        2.62        3.87      4.13 o 
   4   8   7       64.39       64.86      4.05 o 
  -1   9   7       15.66       18.11      4.22 o 
   0   9   7       49.60       52.46      4.26 o 
 -10   0   8      257.13      258.77      5.76 o 
  -9   0   8      592.61      615.56      6.34 o 
  -8   0   8      451.19      470.54      7.11 o 
  -7   0   8       15.11       28.14      4.42 o 
  -6   0   8      160.54      165.73      6.84 o 
  -5   0   8      948.33      920.94     26.06 o 
  -4   0   8     6802.07     6642.19     81.88 o 
  -3   0   8      766.19      783.32     13.54 o 
  -2   0   8     3549.39     3552.13     38.85 o 
  -1   0   8     1814.93     1647.26     24.52 o 
   0   0   8      699.27      680.79      7.08 o 
   1   0   8     9821.56     9673.90    196.10 o 
   2   0   8      333.32      372.73     12.25 o 
   3   0   8        9.36       11.69      3.98 o 
   4   0   8      502.06      515.69     23.76 o 
   5   0   8      638.38      658.26     26.69 o 
   6   0   8     5531.23     5671.56    215.89 o 
   7   0   8      101.65      117.79      7.76 o 
   8   0   8      611.87      680.93     30.04 o 
   9   0   8      180.70      209.23     27.68 o 
 -10   1   8      870.88      868.58     15.10 o 
  -9   1   8        0.94        6.94      3.47 o 
  -8   1   8      557.79      574.68      8.11 o 
  -7   1   8       54.23       66.38      3.38 o 
  -6   1   8      153.92      168.07      3.54 o 
  -5   1   8     4603.67     4494.04     55.19 o 
  -4   1   8      163.92      153.93      3.39 o 
  -3   1   8     3603.04     3476.83     29.70 o 
  -2   1   8     2632.09     2497.50     22.53 o 
  -1   1   8     2903.16     2725.42     29.09 o 
   0   1   8     2904.84     2924.80     13.72 o 
   1   1   8      114.35      103.53      3.73 o 
   2   1   8     2532.65     2390.53     47.03 o 
   3   1   8     1346.52     1329.17     30.35 o 
   4   1   8     1095.97     1106.67     28.68 o 
   5   1   8     1403.05     1445.13     32.26 o 
   6   1   8        0.90        4.39      3.65 o 
   7   1   8     1622.01     1707.81     64.40 o 
   8   1   8      165.82      174.68     12.84 o 
   9   1   8       86.77       73.22      5.39 o 
 -10   2   8       55.24       55.36      3.90 o 
  -9   2   8      415.70      432.86      5.28 o 
  -8   2   8      122.17      125.56      3.37 o 
  -7   2   8     2679.41     2703.33     22.36 o 
  -6   2   8     1598.97     1547.80     16.96 o 
  -5   2   8       68.41       74.92      3.19 o 
  -4   2   8     3028.05     3025.04     31.73 o 
  -3   2   8      310.88      309.40      3.39 o 
  -2   2   8     3668.08     3598.96     28.88 o 
  -1   2   8     2087.85     2006.91     23.23 o 
   0   2   8       19.44       47.46      9.20 o 
   1   2   8     6144.89     6162.82     66.67 o 
   2   2   8      413.12      428.24      6.22 o 
   3   2   8     4153.82     4109.09     62.83 o 
   4   2   8     2285.98     2266.66     40.78 o 
   5   2   8       21.65       30.58      3.26 o 
   6   2   8      236.77      227.05      6.33 o 
   7   2   8       70.17       77.06      3.87 o 
   8   2   8      361.65      366.23     18.72 o 
  -9   3   8        9.65       10.45      3.66 o 
  -8   3   8     1705.59     1695.79     26.02 o 
  -7   3   8      948.00      965.85     10.29 o 
  -6   3   8     1192.74     1190.91      8.93 o 
  -5   3   8     1124.37     1136.90     11.21 o 
  -4   3   8       40.59       42.71      2.92 o 
  -3   3   8     1539.06     1497.67     15.04 o 
  -2   3   8     1980.59     1984.77     27.84 o 
  -1   3   8     2398.22     2323.88     18.71 o 
   0   3   8     3576.85     3472.82     29.67 o 
   1   3   8      185.63      182.25      3.46 o 
   2   3   8     3885.02     4001.43     51.69 o 
   3   3   8     1360.52     1322.40     25.78 o 
   4   3   8     1033.77     1028.59     19.19 o 
   5   3   8      847.59      830.03     23.20 o 
   6   3   8        0.45        6.10      3.52 o 
   7   3   8      240.51      251.67      7.39 o 
   8   3   8      213.21      215.77      7.17 o 
  -9   4   8      467.02      438.82      5.95 o 
  -8   4   8       30.16       35.56      3.52 o 
  -7   4   8     1376.55     1342.13     19.23 o 
  -6   4   8      575.91      586.95      7.88 o 
  -5   4   8       12.94       15.91      3.13 o 
  -4   4   8     1186.61     1200.86     20.12 o 
  -3   4   8      188.65      197.35      3.53 o 
  -2   4   8     1890.39     1878.43     12.44 o 
  -1   4   8     1623.83     1569.33     18.06 o 
   0   4   8     1047.58     1055.73     13.87 o 
   1   4   8     2241.61     2262.92     27.98 o 
   2   4   8      287.72      285.15      6.27 o 
   3   4   8      974.97      979.12     11.44 o 
   4   4   8     1647.14     1625.01     25.48 o 
   5   4   8      445.50      440.85     12.37 o 
   6   4   8      752.00      739.85     18.91 o 
   7   4   8        3.35       11.84      3.92 o 
   8   4   8      180.88      193.00      7.35 o 
  -8   5   8      143.71      142.61      4.23 o 
  -7   5   8      374.57      362.28      4.22 o 
  -6   5   8      412.23      401.96      5.10 o 
  -5   5   8     1662.26     1638.48     19.18 o 
  -4   5   8      124.13      140.26      3.20 o 
  -3   5   8      396.81      409.80      4.40 o 
  -2   5   8      632.76      643.03      7.85 o 
  -1   5   8      717.27      728.14      6.02 o 
   0   5   8     2029.04     2041.94     20.16 o 
   1   5   8      106.13      110.61      3.39 o 
   2   5   8     1565.59     1566.77     20.79 o 
   3   5   8      155.47      157.52      4.34 o 
   4   5   8      539.65      507.33      9.29 o 
   5   5   8     1186.99     1162.80     30.40 o 
   6   5   8        0.42        6.13      3.74 o 
   7   5   8      423.34      409.19     12.30 o 
  -7   6   8      106.27      112.31      3.91 o 
  -6   6   8      191.15      194.83      4.35 o 
  -5   6   8       83.14       85.75      3.42 o 
  -4   6   8     1665.74     1607.17     12.67 o 
  -3   6   8       26.39       36.98      3.46 o 
  -2   6   8     1631.15     1648.07     22.60 o 
  -1   6   8      848.70      850.55      7.34 o 
   0   6   8       27.52       29.17      3.49 o 
   1   6   8     1243.60     1276.32     23.86 o 
   2   6   8        6.60        9.22      3.49 o 
   3   6   8      601.13      571.88      9.46 o 
   4   6   8      375.59      381.59      6.45 o 
   5   6   8       89.58       94.19      3.98 o 
   6   6   8      747.71      707.07     17.16 o 
  -6   7   8        2.52        3.24      3.74 o 
  -5   7   8      653.29      637.65      8.74 o 
  -4   7   8       26.14       24.09      3.54 o 
  -3   7   8     1680.35     1675.57     18.61 o 
  -2   7   8      757.42      760.35     13.33 o 
  -1   7   8      568.12      573.79      8.94 o 
   0   7   8      489.98      513.78      8.43 o 
   1   7   8       14.16       18.39      3.55 o 
   2   7   8      415.39      433.16      4.68 o 
   3   7   8      311.51      285.89      6.91 o 
   4   7   8      248.40      239.40      4.12 o 
   5   7   8      242.42      241.50      5.82 o 
  -4   8   8      550.88      521.21      8.96 o 
  -3   8   8      172.62      169.89      7.42 o 
  -2   8   8      473.13      471.35      6.15 o 
  -1   8   8      118.35      127.80      3.95 o 
   0   8   8       38.84       48.16      3.82 o 
   1   8   8     1175.25     1183.94     17.91 o 
   2   8   8       15.78       21.72      4.54 o 
   3   8   8      198.50      195.63      4.62 o 
 -10   1   9       10.51       14.38      3.88 o 
  -9   1   9       90.62       95.08      3.56 o 
  -8   1   9       47.33       38.03      3.36 o 
  -7   1   9      359.85      364.97      4.44 o 
  -6   1   9       90.43       93.94      3.53 o 
  -5   1   9      227.27      228.76      5.62 o 
  -4   1   9       58.27       64.35      3.24 o 
  -3   1   9     1242.06     1283.48      9.06 o 
  -2   1   9      403.07      441.34      5.37 o 
  -1   1   9       46.89       49.70      3.07 o 
   0   1   9      270.42      268.25      3.21 o 
   1   1   9       82.48       99.71      4.23 o 
   2   1   9        1.33        9.97      3.12 o 
   3   1   9      122.25      128.15      5.56 o 
   4   1   9       65.90       72.69      2.99 o 
   5   1   9      124.53      131.32      3.63 o 
   6   1   9        3.71        2.81      3.38 o 
   7   1   9       22.91       28.60      4.73 o 
   8   1   9       10.33       15.01      4.22 o 
 -10   2   9       11.09       20.14      3.99 o 
  -9   2   9       25.92       31.29      3.70 o 
  -8   2   9      129.27      125.51      5.39 o 
  -7   2   9        9.88       17.86      3.23 o 
  -6   2   9      205.02      208.38      3.31 o 
  -5   2   9        7.51       16.77      3.10 o 
  -4   2   9        9.10       13.31      2.98 o 
  -3   2   9        8.39       11.82      3.52 o 
  -2   2   9       98.21       95.47      3.06 o 
  -1   2   9        0.46        5.33      3.25 o 
   0   2   9      394.88      410.25      4.56 o 
   1   2   9      154.46      148.78      3.24 o 
   2   2   9      187.44      187.97      5.17 o 
   3   2   9        0.55        3.79      3.11 o 
   4   2   9        4.68       10.27      3.14 o 
   5   2   9      243.67      238.45      6.54 o 
   6   2   9      259.76      262.21      9.30 o 
   7   2   9        9.05       13.56      4.21 o 
   8   2   9        8.61        9.55      4.74 o 
  -9   3   9       30.00       34.28      3.64 o 
  -8   3   9       56.96       55.23      3.47 o 
  -7   3   9       39.73       45.90      3.40 o 
  -6   3   9        3.93        8.84      3.01 o 
  -5   3   9        7.11       12.15      3.08 o 
  -4   3   9       19.81       25.79      2.94 o 
  -3   3   9        5.50        6.57      2.89 o 
  -2   3   9       29.31       33.42      3.39 o 
  -1   3   9        4.50        4.20      3.14 o 
   0   3   9      335.82      342.16      6.12 o 
   1   3   9      181.40      171.80      3.23 o 
   2   3   9      149.19      143.68      3.08 o 
   3   3   9       39.01       40.11      3.30 o 
   4   3   9       28.13       31.65      3.38 o 
   5   3   9      135.70      121.78      3.39 o 
   6   3   9       13.43       13.63      3.66 o 
   7   3   9       13.66       16.54      3.87 o 
   8   3   9       36.42       34.07      4.13 o 
  -9   4   9       10.60       10.78      3.96 o 
  -8   4   9       24.16       28.61      3.59 o 
  -7   4   9       15.92       17.86      3.39 o 
  -6   4   9        5.47       12.74      3.21 o 
  -5   4   9      141.20      129.65      3.27 o 
  -4   4   9        1.00        1.55      3.05 o 
  -3   4   9       50.44       58.58      3.23 o 
  -2   4   9       50.46       49.16      3.32 o 
  -1   4   9      585.21      557.43      6.02 o 
   0   4   9      157.07      159.95      3.43 o 
   1   4   9      120.71      137.89      3.44 o 
   2   4   9      108.93      108.09      3.29 o 
   3   4   9      113.05      119.15      3.16 o 
   4   4   9       36.62       31.22      3.47 o 
   5   4   9       87.58       86.07      3.90 o 
   6   4   9        0.17        6.82      3.66 o 
   7   4   9        5.59       12.97      4.07 o 
  -8   5   9       20.48       23.45      4.15 o 
  -7   5   9        0.01        6.07      3.79 o 
  -6   5   9       85.37       87.30      3.65 o 
  -5   5   9       11.15       14.12      3.30 o 
  -4   5   9       83.49       85.19      3.21 o 
  -3   5   9       88.26       83.21      3.18 o 
  -2   5   9        2.92        8.86      4.34 o 
  -1   5   9       73.50       69.69      3.31 o 
   0   5   9        0.75        5.43      3.21 o 
   1   5   9       85.89       94.29      3.39 o 
   2   5   9      422.48      417.83      7.00 o 
   3   5   9       40.41       34.93      3.29 o 
   4   5   9       57.74       56.11      4.77 o 
   5   5   9       45.69       41.17      3.95 o 
   6   5   9       89.30       89.71      3.98 o 
   7   5   9       26.37       22.10      4.27 o 
  -7   6   9       48.86       53.53      3.84 o 
  -6   6   9      138.36      128.87      3.71 o 
  -5   6   9        2.77        7.33      3.49 o 
  -4   6   9      217.70      221.29      3.94 o 
  -3   6   9        8.81        5.63      3.47 o 
  -2   6   9       76.42       79.41      3.53 o 
  -1   6   9      275.31      264.73      5.54 o 
   0   6   9      274.76      271.90      3.68 o 
   1   6   9      579.55      546.46      3.88 o 
   2   6   9      306.75      307.44      3.87 o 
   3   6   9       89.06       99.91      3.59 o 
   4   6   9        5.85        9.11      3.79 o 
   5   6   9      112.66      107.90      4.26 o 
   6   6   9        4.56        9.83      4.18 o 
  -6   7   9      113.92      101.66      4.09 o 
  -5   7   9        7.32        7.76      3.73 o 
  -4   7   9        8.25        8.15      3.61 o 
  -3   7   9       15.23       15.15      3.72 o 
  -2   7   9        2.46        4.31      3.63 o 
  -1   7   9      126.47      121.60      3.60 o 
   0   7   9       49.95       60.56      3.51 o 
   1   7   9       78.24       86.29      3.62 o 
   2   7   9      111.83      114.81      4.02 o 
   3   7   9        8.28       15.52      3.92 o 
   4   7   9        2.79        8.27      4.00 o 
   5   7   9       17.91       13.31      5.52 o 
  -4   8   9       16.98       17.48      4.50 o 
  -3   8   9        0.47        5.38      4.09 o 
  -2   8   9       80.61       91.21      4.10 o 
  -1   8   9       27.00       32.46      3.74 o 
   0   8   9       45.90       48.56      3.88 o 
   1   8   9        2.56        4.75      4.01 o 
   2   8   9       57.88       53.15      4.46 o 
   3   8   9        7.57        8.65      4.43 o 
 -10   0  10      735.55      666.65     22.34 o 
  -9   0  10        6.15       11.49      5.88 o 
  -8   0  10      194.57      206.20      5.99 o 
  -7   0  10      758.26      783.16     16.12 o 
  -6   0  10      415.38      414.62      5.60 o 
  -5   0  10     5266.37     5307.35     88.53 o 
  -4   0  10     1139.67     1113.47     22.79 o 
  -3   0  10      235.86      232.10      8.89 o 
  -2   0  10      423.54      344.52      8.13 o 
  -1   0  10      234.72      253.56      5.38 o 
   0   0  10    13173.13    13251.90    259.49 o 
   1   0  10      279.77      291.65      4.65 o 
   2   0  10     1782.38     1705.85     70.38 o 
   3   0  10      692.54      675.12     22.50 o 
   4   0  10       44.81       47.86      4.36 o 
   5   0  10      830.30      873.31     37.13 o 
   6   0  10       20.87       21.85      4.99 o 
   7   0  10      782.14      802.47     36.98 o 
   8   0  10      187.25      199.90      8.09 o 
 -10   1  10        3.70        7.74      3.90 o 
  -9   1  10      889.19      895.76     13.52 o 
  -8   1  10       62.61       69.95      3.38 o 
  -7   1  10      266.37      278.24      3.97 o 
  -6   1  10     1599.29     1596.55     22.87 o 
  -5   1  10        2.14        6.06      3.15 o 
  -4   1  10     2360.59     2309.06     29.77 o 
  -3   1  10      917.84      880.33      7.69 o 
  -2   1  10      800.15      786.84     11.93 o 
  -1   1  10     5622.68     5531.08     59.85 o 
   0   1  10      246.13      245.12      3.13 o 
   1   1  10     4408.21     4351.91     57.80 o 
   2   1  10      971.23      979.12     17.66 o 
   3   1  10      215.21      227.08      4.92 o 
   4   1  10      812.48      813.04     20.59 o 
   5   1  10        7.88       14.14      3.30 o 
   6   1  10     1661.45     1737.79     52.22 o 
   7   1  10      202.29      213.12      5.99 o 
   8   1  10      132.54      139.35      4.49 o 
  -9   2  10       89.79       92.78      3.57 o 
  -8   2  10      726.20      734.12      9.34 o 
  -7   2  10     1059.44     1068.10     10.43 o 
  -6   2  10      404.32      415.05      5.58 o 
  -5   2  10      343.44      354.60      5.09 o 
  -4   2  10       83.03       84.75      3.10 o 
  -3   2  10     4626.73     4501.89     44.16 o 
  -2   2  10     2795.28     2908.37     34.98 o 
  -1   2  10      584.54      584.57      5.42 o 
   0   2  10     2278.00     2207.06     28.48 o 
   1   2  10      481.54      447.59      6.59 o 
   2   2  10     2599.05     2574.17     31.45 o 
   3   2  10      938.66      913.18     19.81 o 
   4   2  10      572.44      574.51     12.70 o 
   5   2  10     1806.62     1829.41     48.88 o 
   6   2  10      195.75      194.54      6.27 o 
   7   2  10      509.11      521.81     20.18 o 
   8   2  10      503.53      531.58     16.48 o 
  -9   3  10      416.85      423.94      8.90 o 
  -8   3  10      281.07      278.74      4.80 o 
  -7   3  10      537.99      530.59      5.45 o 
  -6   3  10     1179.90     1176.23     19.08 o 
  -5   3  10       12.89       16.80      3.12 o 
  -4   3  10     2680.40     2736.84     23.65 o 
  -3   3  10      154.13      146.72      3.15 o 
  -2   3  10     1312.90     1314.63     13.85 o 
  -1   3  10     2140.49     2097.08     15.08 o 
   0   3  10       15.45       12.65      3.22 o 
   1   3  10      613.24      644.24      9.03 o 
   2   3  10     1181.22     1219.07     16.28 o 
   3   3  10     2704.46     2661.32     53.75 o 
   4   3  10     3215.98     3100.37     80.16 o 
   5   3  10        7.95        8.39      3.40 o 
   6   3  10      180.33      205.28      7.05 o 
   7   3  10      254.45      257.96     11.35 o 
  -9   4  10        3.01        9.18      4.53 o 
  -8   4  10      216.11      208.29      4.36 o 
  -7   4  10      750.14      724.81     10.24 o 
  -6   4  10      244.99      251.16      4.23 o 
  -5   4  10     1257.42     1232.79     17.54 o 
  -4   4  10      582.85      544.10      5.63 o 
  -3   4  10     2414.01     2419.01     22.74 o 
  -2   4  10     1206.80     1209.59     12.59 o 
  -1   4  10      289.70      308.91      5.28 o 
   0   4  10      198.74      218.50      4.81 o 
   1   4  10      370.19      370.61      4.85 o 
   2   4  10     1661.80     1663.44     28.16 o 
   3   4  10     1634.22     1670.22     36.10 o 
   4   4  10      149.45      141.97      3.62 o 
   5   4  10     1365.66     1387.02     23.79 o 
   6   4  10        1.44        2.73      4.16 o 
   7   4  10       93.00       89.32      5.44 o 
  -8   5  10      191.91      192.41      6.29 o 
  -7   5  10       94.97       94.27      3.95 o 
  -6   5  10      816.91      785.76     12.19 o 
  -5   5  10       50.78       45.67      3.33 o 
  -4   5  10     1987.80     1948.79     17.47 o 
  -3   5  10      401.82      403.94      4.21 o 
  -2   5  10        3.77        8.15      3.30 o 
  -1   5  10     2222.58     2174.46     11.29 o 
   0   5  10       13.62       19.17      3.46 o 
   1   5  10     1589.98     1634.13     14.38 o 
   2   5  10      266.14      284.85      6.91 o 
   3   5  10      197.56      198.34      3.93 o 
   4   5  10      473.37      472.41     15.36 o 
   5   5  10        1.91        2.38      5.14 o 
   6   5  10      446.37      431.86     11.81 o 
  -7   6  10      290.07      287.10      6.61 o 
  -6   6  10      149.91      149.00      4.39 o 
  -5   6  10      449.33      464.54      5.45 o 
  -4   6  10      154.02      157.60      4.58 o 
  -3   6  10      455.97      448.76      5.99 o 
  -2   6  10      792.83      795.09     11.93 o 
  -1   6  10      127.89      131.83      3.96 o 
   0   6  10     1989.92     2011.37     27.46 o 
   1   6  10        9.00       16.55      3.37 o 
   2   6  10      873.42      879.11     12.25 o 
   3   6  10      227.50      233.85      5.25 o 
   4   6  10        3.16        5.71      3.71 o 
   5   6  10      343.78      362.25     12.36 o 
  -6   7  10      293.03      268.08      4.34 o 
  -5   7  10        7.82       13.44      3.78 o 
  -4   7  10      288.22      312.33      4.67 o 
  -3   7  10      134.13      142.83      3.81 o 
  -2   7  10      645.05      665.59      4.98 o 
  -1   7  10      948.68      962.64     15.76 o 
   0   7  10       34.40       43.57      3.69 o 
   1   7  10      720.68      749.48      5.35 o 
   2   7  10      213.86      213.22      4.41 o 
   3   7  10      224.33      223.09      5.82 o 
   4   7  10      337.76      333.87     13.99 o 
  -3   8  10      488.65      455.89     14.18 o 
  -2   8  10      143.32      149.74      4.14 o 
  -1   8  10       57.35       64.97      4.01 o 
   0   8  10      790.19      766.46      8.12 o 
   1   8  10      108.85      109.01      3.88 o 
   2   8  10      207.27      198.05      5.66 o 
  -9   1  11      108.70      108.12      3.50 o 
  -8   1  11       57.12       57.28      3.37 o 
  -7   1  11      138.48      136.97      3.66 o 
  -6   1  11      198.96      198.56      4.42 o 
  -5   1  11       57.90       58.38      2.99 o 
  -4   1  11        0.09        2.90      2.76 o 
  -3   1  11      204.22      198.61      3.15 o 
  -2   1  11       18.04       23.85      2.94 o 
  -1   1  11        4.19        2.32      2.90 o 
   0   1  11       18.43       14.95      3.15 o 
   1   1  11       30.00       40.75      2.85 o 
   2   1  11        6.11        7.06      2.96 o 
   3   1  11       89.79       85.44      3.01 o 
   4   1  11      129.89      136.62      4.52 o 
   5   1  11       17.97       24.21      3.18 o 
   6   1  11        2.23        7.02      3.61 o 
   7   1  11        2.88        6.92      3.81 o 
   8   1  11        1.82        7.05      4.48 o 
  -9   2  11       37.89       45.53      3.77 o 
  -8   2  11        0.43        3.58      3.44 o 
  -7   2  11        0.45        6.13      3.22 o 
  -6   2  11       58.80       62.86      3.11 o 
  -5   2  11      245.97      242.35      6.21 o 
  -4   2  11       53.27       60.75      3.06 o 
  -3   2  11      178.85      173.63      3.16 o 
  -2   2  11      923.52      921.69     12.71 o 
  -1   2  11      505.05      512.28      4.86 o 
   0   2  11        0.06        4.76      2.99 o 
   1   2  11      826.50      809.63     10.05 o 
   2   2  11        1.78        4.30      3.23 o 
   3   2  11      167.84      160.68      5.05 o 
   4   2  11       24.75       31.74      3.10 o 
   5   2  11      138.45      123.87      3.66 o 
   6   2  11       17.68       14.34      3.62 o 
   7   2  11        0.08        5.08      4.39 o 
  -9   3  11       22.52       24.25      3.89 o 
  -8   3  11       70.25       68.10      3.60 o 
  -7   3  11       11.73       12.24      3.29 o 
  -6   3  11        2.35        9.26      3.16 o 
  -5   3  11       32.06       29.34      3.17 o 
  -4   3  11       16.71       19.83      2.99 o 
  -3   3  11       28.49       29.16      3.07 o 
  -2   3  11      185.75      172.30      3.40 o 
  -1   3  11      520.99      510.58      7.12 o 
   0   3  11       22.06       25.63      3.24 o 
   1   3  11      171.99      167.40      3.53 o 
   2   3  11      120.90      131.94      3.31 o 
   3   3  11       34.97       47.33      3.10 o 
   4   3  11      320.59      314.65      7.13 o 
   5   3  11       33.57       35.26      3.45 o 
   6   3  11       37.21       46.29      3.96 o 
   7   3  11       20.04       28.10      4.15 o 
  -8   4  11       32.46       36.53      3.67 o 
  -7   4  11       96.42       97.91      3.51 o 
  -6   4  11       20.78       20.45      3.08 o 
  -5   4  11      200.66      219.39      3.26 o 
  -4   4  11       56.86       48.79      3.20 o 
  -3   4  11        0.90        7.94      3.05 o 
  -2   4  11       71.08       76.64      3.52 o 
  -1   4  11      190.06      191.36      3.26 o 
   0   4  11      274.00      270.27      4.87 o 
   1   4  11       45.08       44.77      3.18 o 
   2   4  11      116.80      116.23      3.56 o 
   3   4  11      185.45      176.71      4.17 o 
   4   4  11       21.75       21.54      3.29 o 
   5   4  11        0.20       -3.03      3.56 o 
   6   4  11       13.10       15.93      4.06 o 
   7   4  11        5.99        6.81      4.24 o 
  -8   5  11        6.50        6.42      4.18 o 
  -7   5  11      100.66      109.12      4.03 o 
  -6   5  11       75.66       78.32      3.51 o 
  -5   5  11        0.58        3.91      3.13 o 
  -4   5  11      150.59      147.90      3.51 o 
  -3   5  11      136.59      124.06      4.48 o 
  -2   5  11        1.12        9.73      3.35 o 
  -1   5  11      248.58      252.04      3.82 o 
   0   5  11        0.79        2.38      3.27 o 
   1   5  11      694.12      710.15     12.62 o 
   2   5  11      184.21      174.57      3.71 o 
   3   5  11       20.81       24.69      3.47 o 
   4   5  11        4.13        6.24      3.71 o 
   5   5  11       45.18       54.07      3.98 o 
   6   5  11        2.18        7.90      4.15 o 
  -7   6  11       74.09       81.32      4.02 o 
  -6   6  11        1.31        8.34      3.82 o 
  -5   6  11       65.23       65.43      3.47 o 
  -4   6  11       36.50       48.19      3.79 o 
  -3   6  11       77.14       86.72      3.91 o 
  -2   6  11       34.85       34.65      3.52 o 
  -1   6  11      252.52      252.82      5.02 o 
   0   6  11       59.61       60.58      3.40 o 
   1   6  11       84.34       73.25      3.65 o 
   2   6  11       74.59       80.91      3.83 o 
   3   6  11       12.60       12.61      3.67 o 
   4   6  11      122.85      121.92      4.87 o 
   5   6  11        2.12        5.84      4.54 o 
  -5   7  11        0.64        1.58      4.06 o 
  -4   7  11        4.56        6.85      4.33 o 
  -3   7  11        0.66        8.34      3.85 o 
  -2   7  11      121.97      128.89      4.04 o 
  -1   7  11       60.22       63.11      3.79 o 
   0   7  11       13.36       12.96      3.76 o 
   1   7  11       62.09       67.37      3.83 o 
   2   7  11       10.83       14.11      4.25 o 
   3   7  11        1.01        1.41      4.21 o 
  -3   8  11       32.67       35.19      4.62 o 
  -2   8  11      138.82      142.06      4.52 o 
  -1   8  11       10.90       12.67      4.11 o 
   0   8  11      159.65      142.42      4.07 o 
   1   8  11       45.55       44.89      4.19 o 
  -9   0  12      263.58      278.94      6.43 o 
  -8   0  12      571.85      593.98      7.29 o 
  -7   0  12       70.17       78.17      4.66 o 
  -6   0  12     3979.29     4064.88     76.49 o 
  -5   0  12      131.74      132.41      4.32 o 
  -4   0  12      378.20      381.53      5.91 o 
  -3   0  12      254.14      233.99     10.54 o 
  -2   0  12      154.48      156.65     10.65 o 
  -1   0  12     6002.58     5938.23    130.37 o 
   0   0  12     1200.68     1194.84     32.48 o 
   1   0  12     5360.33     5374.49    162.72 o 
   2   0  12     1897.39     1791.12     56.92 o 
   3   0  12      158.16      153.93      6.38 o 
   4   0  12      292.62      301.51     13.55 o 
   5   0  12       57.71       56.63      4.65 o 
   6   0  12     1186.01     1231.11     47.52 o 
   7   0  12      601.63      587.40     31.23 o 
  -9   1  12      157.26      162.97      3.93 o 
  -8   1  12      865.82      878.41     12.27 o 
  -7   1  12     1035.04     1044.35      6.80 o 
  -6   1  12        7.57       10.10      3.08 o 
  -5   1  12     1357.56     1354.12     18.74 o 
  -4   1  12      424.42      438.45      4.86 o 
  -3   1  12      500.48      500.55      5.61 o 
  -2   1  12     1598.67     1594.08     18.24 o 
  -1   1  12       32.20       39.04      2.95 o 
   0   1  12     6404.81     6433.72     82.77 o 
   1   1  12      693.55      720.15      9.47 o 
   2   1  12      257.76      248.96      4.83 o 
   3   1  12     1561.54     1564.70     35.12 o 
   4   1  12        0.55        5.30      3.11 o 
   5   1  12     1145.05     1145.63     31.11 o 
   6   1  12      141.38      157.19      5.16 o 
   7   1  12      156.42      166.62      4.17 o 
  -9   2  12      326.71      308.33      4.58 o 
  -8   2  12      378.62      381.90      5.58 o 
  -7   2  12      135.09      141.19      3.24 o 
  -6   2  12      933.20      961.70     12.17 o 
  -5   2  12      364.33      347.08      4.73 o 
  -4   2  12      761.70      785.47     10.41 o 
  -3   2  12     2664.04     2645.53     38.49 o 
  -2   2  12     1135.59     1132.71     14.48 o 
  -1   2  12     1393.05     1408.77     19.11 o 
   0   2  12      105.98      112.40      4.60 o 
   1   2  12      423.38      444.09      9.82 o 
   2   2  12      863.01      828.32     15.95 o 
   3   2  12      460.04      421.11      9.18 o 
   4   2  12     2017.98     2009.30     56.61 o 
   5   2  12      163.65      168.31      5.69 o 
   6   2  12      293.17      311.07     11.64 o 
   7   2  12      104.84      117.16      8.74 o 
  -9   3  12      346.58      332.35      7.76 o 
  -8   3  12       49.59       57.12      3.92 o 
  -7   3  12      187.34      189.49      3.53 o 
  -6   3  12        2.86        9.36      3.15 o 
  -5   3  12     1806.34     1772.29     18.57 o 
  -4   3  12      617.24      590.08      7.41 o 
  -3   3  12     1754.77     1726.92     12.61 o 
  -2   3  12     2945.18     2920.25     35.13 o 
  -1   3  12       98.53      100.21      3.43 o 
   0   3  12       61.03       62.81      4.15 o 
   1   3  12      193.59      197.03      3.58 o 
   2   3  12     1057.97     1064.86     10.85 o 
   3   3  12     1512.11     1480.01     26.40 o 
   4   3  12      102.71       96.72      3.37 o 
   5   3  12      676.29      667.79     16.46 o 
   6   3  12      355.52      365.33     15.21 o 
   7   3  12      192.20      182.30      5.02 o 
  -8   4  12      299.54      290.01      5.83 o 
  -7   4  12       62.54       61.49      3.61 o 
  -6   4  12      421.16      418.52      3.72 o 
  -5   4  12       10.48       18.92      3.28 o 
  -4   4  12     2225.73     2137.89     26.87 o 
  -3   4  12     2112.25     2150.19     19.42 o 
  -2   4  12      143.59      141.41      3.51 o 
  -1   4  12      646.66      659.41      6.11 o 
   0   4  12       70.34       75.84      3.27 o 
   1   4  12     1428.68     1464.73     14.39 o 
   2   4  12      899.41      887.02     13.92 o 
   3   4  12       81.45       75.22      3.65 o 
   4   4  12      999.53     1014.19     17.20 o 
   5   4  12       31.87       37.58      3.73 o 
   6   4  12      350.37      348.00     14.06 o 
  -7   5  12      294.67      289.17      5.86 o 
  -6   5  12        1.17        8.76      3.46 o 
  -5   5  12     1610.42     1612.24     22.60 o 
  -4   5  12      177.34      185.59      3.56 o 
  -3   5  12      200.57      215.19      3.50 o 
  -2   5  12      534.87      547.58      5.41 o 
  -1   5  12       23.05       28.27      3.30 o 
   0   5  12     2400.21     2439.74     14.61 o 
   1   5  12      476.29      477.27      8.93 o 
   2   5  12      539.52      572.24      8.48 o 
   3   5  12      859.14      836.62     19.66 o 
   4   5  12       36.43       45.21      3.88 o 
   5   5  12      330.41      308.56      8.22 o 
  -6   6  12      586.68      564.53      5.58 o 
  -5   6  12       13.08       18.45      3.70 o 
  -4   6  12       83.68       96.13      3.59 o 
  -3   6  12      408.32      396.57      6.89 o 
  -2   6  12      290.34      288.88      4.14 o 
  -1   6  12     1220.46     1240.56     14.73 o 
   0   6  12       83.76       97.82      3.43 o 
   1   6  12      718.30      753.25      6.44 o 
   2   6  12      461.33      459.46      5.91 o 
   3   6  12       25.07       25.25      3.83 o 
   4   6  12      354.71      356.39      5.10 o 
  -5   7  12      107.34      108.26      4.41 o 
  -4   7  12       48.59       47.58      4.11 o 
  -3   7  12      131.89      138.21      4.25 o 
  -2   7  12      491.81      476.16      6.86 o 
  -1   7  12        5.80        6.71      3.91 o 
   0   7  12      947.25      959.14     11.54 o 
   1   7  12      101.64      111.18      4.02 o 
   2   7  12       47.27       44.54      4.73 o 
   3   7  12      333.33      314.20     11.66 o 
  -9   1  13      233.91      230.78      5.59 o 
  -8   1  13        4.43       12.78      3.46 o 
  -7   1  13       87.23       83.31      3.37 o 
  -6   1  13      683.44      671.89      9.38 o 
  -5   1  13       20.57       29.35      3.04 o 
  -4   1  13      268.94      280.01      6.22 o 
  -3   1  13        3.63        3.02      2.96 o 
  -2   1  13      484.38      478.80      6.29 o 
  -1   1  13      150.10      140.07      3.42 o 
   0   1  13      134.35      141.04      3.13 o 
   1   1  13       69.73       71.97      2.94 o 
   2   1  13      111.84      122.22      3.69 o 
   3   1  13       49.19       50.09      3.04 o 
   4   1  13       17.99       20.22      3.10 o 
   5   1  13       24.50       29.61      3.45 o 
   6   1  13       10.10       15.58      3.72 o 
   7   1  13       19.82       23.95      4.11 o 
  -9   2  13       30.29       34.28      3.77 o 
  -8   2  13      116.56      131.42      3.62 o 
  -7   2  13        0.59        3.07      3.40 o 
  -6   2  13       48.79       44.53      3.25 o 
  -5   2  13      456.95      432.97      5.85 o 
  -4   2  13       77.48       75.50      3.10 o 
  -3   2  13      190.99      179.16      3.25 o 
  -2   2  13      267.77      280.30      4.31 o 
  -1   2  13       55.77       54.48      2.98 o 
   0   2  13       36.94       46.75      2.95 o 
   1   2  13       27.30       27.93      3.23 o 
   2   2  13      227.30      212.06      6.15 o 
   3   2  13       13.70       20.25      3.12 o 
   4   2  13       42.51       47.27      3.50 o 
   5   2  13       38.11       42.84      3.52 o 
   6   2  13       15.77       17.90      3.93 o 
   7   2  13        5.99        9.52      4.23 o 
  -8   3  13        2.42        1.51      3.58 o 
  -7   3  13       11.25       16.05      3.46 o 
  -6   3  13        1.18        0.77      3.27 o 
  -5   3  13        9.07        7.28      3.09 o 
  -4   3  13       21.49       24.44      3.17 o 
  -3   3  13      105.80      100.71      3.97 o 
  -2   3  13        0.24        1.12      3.10 o 
  -1   3  13       67.39       63.24      3.40 o 
   0   3  13       20.93       24.65      3.60 o 
   1   3  13        3.94        3.53      3.53 o 
   2   3  13        1.32        3.94      3.93 o 
   3   3  13       38.45       30.91      3.31 o 
   4   3  13       17.73       26.71      3.41 o 
   5   3  13       77.40       84.07      3.65 o 
   6   3  13       72.13       86.97      4.26 o 
  -8   4  13       29.85       28.68      3.89 o 
  -7   4  13        3.70        7.78      3.50 o 
  -6   4  13      105.49       99.34      3.24 o 
  -5   4  13       14.97       18.12      3.08 o 
  -4   4  13        3.51        7.29      3.11 o 
  -3   4  13      124.27      113.49      3.83 o 
  -2   4  13       89.26       83.92      3.52 o 
  -1   4  13       71.76       90.95      3.59 o 
   0   4  13        4.90        6.95      3.54 o 
   1   4  13       38.94       39.45      3.45 o 
   2   4  13       86.82       95.85      3.54 o 
   3   4  13       32.54       35.55      3.53 o 
   4   4  13       93.67       90.87      3.72 o 
   5   4  13       13.37       11.64      3.91 o 
   6   4  13       84.10       70.12      4.59 o 
  -7   5  13       18.99       22.19      3.83 o 
  -6   5  13       31.77       39.62      3.90 o 
  -5   5  13      107.18       96.90      3.58 o 
  -4   5  13        0.01        4.26      3.73 o 
  -3   5  13        8.35       11.33      3.44 o 
  -2   5  13        4.74        7.67      3.82 o 
  -1   5  13       72.34       75.13      3.60 o 
   0   5  13      133.23      129.03      3.69 o 
   1   5  13        5.19       10.13      3.60 o 
   2   5  13       21.70       30.79      3.43 o 
   3   5  13        1.18        4.46      3.72 o 
   4   5  13        2.51        6.16      4.18 o 
   5   5  13        3.15        5.02      4.24 o 
  -6   6  13       13.48       21.47      4.14 o 
  -5   6  13       87.97       96.97      4.02 o 
  -4   6  13      103.39      104.64      4.00 o 
  -3   6  13       53.50       58.38      3.73 o 
  -2   6  13      178.24      171.53      4.28 o 
  -1   6  13       29.58       30.38      3.55 o 
   0   6  13        0.80        1.07      3.44 o 
   1   6  13       69.58       65.17      3.72 o 
   2   6  13       98.33       95.77      5.91 o 
   3   6  13        2.14        3.93      3.89 o 
   4   6  13       10.62       16.20      4.42 o 
  -4   7  13        0.20        3.91      4.09 o 
  -3   7  13       36.36       38.64      4.24 o 
  -2   7  13       25.78       34.36      3.82 o 
  -1   7  13        5.84       13.88      3.96 o 
   0   7  13       12.05       15.88      3.90 o 
   1   7  13        0.53        6.22      3.79 o 
   2   7  13       72.30       69.49      4.86 o 
  -9   0  14      242.96      235.04     13.59 o 
  -8   0  14        1.05        6.97      5.82 o 
  -7   0  14     1716.34     1707.26     21.60 o 
  -6   0  14       17.91       29.06      5.05 o 
  -5   0  14      789.71      806.34     14.20 o 
  -4   0  14      346.15      361.09      7.12 o 
  -3   0  14       77.71       81.13      4.30 o 
  -2   0  14      922.83      913.60     24.87 o 
  -1   0  14      141.45      146.03      5.92 o 
   0   0  14     1723.63     1724.56     51.34 o 
   1   0  14      852.91      878.59     42.69 o 
   2   0  14      601.68      587.19     22.98 o 
   3   0  14     1500.14     1420.73     46.43 o 
   4   0  14      159.93      166.25      6.04 o 
   5   0  14      788.92      810.77     33.88 o 
   6   0  14      186.63      183.63      9.33 o 
  -9   1  14      200.64      182.55      4.43 o 
  -8   1  14      737.61      730.02     10.82 o 
  -7   1  14        4.89        9.69      3.52 o 
  -6   1  14      788.76      786.51      9.02 o 
  -5   1  14      294.41      288.37      3.40 o 
  -4   1  14      778.08      762.37      9.37 o 
  -3   1  14     1228.17     1231.43     15.85 o 
  -2   1  14       13.54       20.14      2.99 o 
  -1   1  14     1971.22     2002.43     25.98 o 
   0   1  14      286.32      284.90      4.15 o 
   1   1  14      390.05      372.96      6.24 o 
   2   1  14     1187.93     1197.19     33.80 o 
   3   1  14       33.32       34.28      3.08 o 
   4   1  14     1601.90     1586.78     35.81 o 
   5   1  14      260.88      264.62      8.00 o 
   6   1  14      207.66      202.88      6.87 o 
  -8   2  14       75.54       77.65      3.67 o 
  -7   2  14      944.92      951.79     10.82 o 
  -6   2  14       90.73       97.27      3.37 o 
  -5   2  14      761.49      767.87      8.04 o 
  -4   2  14      979.22      974.92     14.16 o 
  -3   2  14      436.52      432.28      5.99 o 
  -2   2  14     3081.04     3108.32     24.87 o 
  -1   2  14      120.49      128.89      3.17 o 
   0   2  14      402.33      416.98      9.21 o 
   1   2  14     1356.93     1377.58     37.17 o 
   2   2  14      147.66      165.65      4.03 o 
   3   2  14     1408.99     1366.15     32.78 o 
   4   2  14       22.64       32.90      3.36 o 
   5   2  14      377.94      405.99     14.19 o 
   6   2  14      319.60      316.87      7.22 o 
  -8   3  14      348.23      354.56      5.09 o 
  -7   3  14       85.23       88.81      3.59 o 
  -6   3  14      543.94      549.04      8.84 o 
  -5   3  14      972.92      965.23     11.43 o 
  -4   3  14      530.69      509.16      6.59 o 
  -3   3  14     1144.22     1154.81     13.14 o 
  -2   3  14       60.46       67.61      3.43 o 
  -1   3  14     1771.36     1814.88     24.04 o 
   0   3  14      763.31      759.63      9.85 o 
   1   3  14     1001.36     1022.59     13.88 o 
   2   3  14     1020.11     1051.73     20.50 o 
   3   3  14       57.82       55.76      3.63 o 
   4   3  14      312.98      325.65      8.28 o 
   5   3  14      142.43      151.12      4.57 o 
   6   3  14      110.95      101.25      4.46 o 
  -7   4  14      115.56      110.42      3.70 o 
  -6   4  14        5.01        9.38      3.45 o 
  -5   4  14      720.18      715.69     11.55 o 
  -4   4  14      769.49      784.06     14.03 o 
  -3   4  14        1.46        5.82      3.95 o 
  -2   4  14     1477.30     1489.03     16.98 o 
  -1   4  14       10.86       12.75      3.32 o 
   0   4  14     1422.91     1474.75     20.14 o 
   1   4  14      648.94      666.23      7.83 o 
   2   4  14      108.50      121.21      4.63 o 
   3   4  14      265.26      256.96      5.55 o 
   4   4  14       69.72       77.29      3.63 o 
   5   4  14      297.21      291.89      7.53 o 
  -6   5  14      310.60      301.15      5.52 o 
  -5   5  14      149.87      148.71      3.90 o 
  -4   5  14      914.73      923.69     11.22 o 
  -3   5  14      425.20      436.87      4.95 o 
  -2   5  14       21.63       24.86      3.46 o 
  -1   5  14      409.17      413.95      7.63 o 
   0   5  14      410.34      415.30      3.96 o 
   1   5  14      646.61      647.21     12.17 o 
   2   5  14      395.35      411.91      4.59 o 
   3   5  14       10.87       10.54      3.96 o 
   4   5  14      433.36      393.34      8.86 o 
  -5   6  14      321.15      318.76     11.41 o 
  -4   6  14      181.13      170.04      5.92 o 
  -3   6  14      106.20      107.70      3.79 o 
  -2   6  14      499.19      479.94      4.73 o 
  -1   6  14       31.00       42.10      3.88 o 
   0   6  14      267.10      277.69      5.05 o 
   1   6  14      502.15      511.66      8.19 o 
   2   6  14       64.24       67.30      4.84 o 
   3   6  14      724.22      653.16     19.41 o 
  -3   7  14      362.12      359.78      8.89 o 
  -2   7  14        3.04        7.99      4.31 o 
  -1   7  14      706.87      666.13     12.30 o 
   0   7  14       64.15       60.13      3.95 o 
   1   7  14       35.37       39.74      4.24 o 
  -8   1  15       17.56       20.07      3.62 o 
  -7   1  15       23.61       21.56      3.39 o 
  -6   1  15      122.85      115.80      3.38 o 
  -5   1  15        4.30        6.13      3.15 o 
  -4   1  15       15.93       16.28      2.99 o 
  -3   1  15        4.79        7.94      3.02 o 
  -2   1  15      307.86      315.59      3.67 o 
  -1   1  15        0.72        3.42      3.03 o 
   0   1  15      139.91      136.63      3.40 o 
   1   1  15        0.59        3.34      2.99 o 
   2   1  15      895.44      869.15     23.16 o 
   3   1  15      192.80      178.50      5.00 o 
   4   1  15       21.59       20.77      3.30 o 
   5   1  15      302.80      297.42      9.57 o 
   6   1  15       39.28       45.30      3.96 o 
  -8   2  15        4.44        5.94      3.73 o 
  -7   2  15       49.72       54.66      3.50 o 
  -6   2  15      109.47      106.87      3.36 o 
  -5   2  15       22.57       22.33      3.09 o 
  -4   2  15       10.54       13.93      3.09 o 
  -3   2  15        0.35       11.34      3.18 o 
  -2   2  15      106.81      105.02      3.29 o 
  -1   2  15      188.72      186.47      4.61 o 
   0   2  15       16.45       21.10      3.26 o 
   1   2  15      498.34      484.70      9.00 o 
   2   2  15       19.08       22.01      3.23 o 
   3   2  15       31.81       32.45      3.34 o 
   4   2  15       20.36       30.02      3.38 o 
   5   2  15        2.64        6.02      3.82 o 
   6   2  15       23.62       29.49      4.19 o 
  -7   3  15       25.49       22.48      3.60 o 
  -6   3  15       50.72       44.16      3.49 o 
  -5   3  15        9.81       13.61      3.36 o 
  -4   3  15        0.22        0.71      3.30 o 
  -3   3  15       15.82       15.24      3.14 o 
  -2   3  15        1.87        5.64      3.42 o 
  -1   3  15       52.04       54.62      3.54 o 
   0   3  15       12.44       17.88      3.48 o 
   1   3  15        0.87        4.88      3.54 o 
   2   3  15        0.06        6.73      3.68 o 
   3   3  15       13.63       18.80      3.52 o 
   4   3  15        8.50        8.27      3.58 o 
   5   3  15       10.68       19.40      4.04 o 
  -7   4  15        3.49        8.06      3.76 o 
  -6   4  15       29.97       38.99      3.76 o 
  -5   4  15       19.84       18.87      3.53 o 
  -4   4  15        4.43        8.95      3.62 o 
  -3   4  15        3.73        7.60      3.60 o 
  -2   4  15      102.82       95.23      3.64 o 
  -1   4  15       39.05       42.32      3.60 o 
   0   4  15       44.20       45.67      3.57 o 
   1   4  15       34.02       41.89      6.19 o 
   2   4  15        0.36       -0.37      5.08 o 
   3   4  15       23.89       33.30      4.23 o 
   4   4  15        0.77        2.29      4.37 o 
  -6   5  15        8.45       14.80      3.90 o 
  -5   5  15        2.81        8.64      4.02 o 
  -4   5  15       66.02       65.13      3.71 o 
  -3   5  15      174.76      189.44      3.96 o 
  -2   5  15        0.33        5.93      3.58 o 
  -1   5  15        4.17        5.06      4.37 o 
   0   5  15        2.11       -0.78      3.83 o 
   1   5  15       82.04       84.04      3.66 o 
   2   5  15       49.08       54.19      4.57 o 
   3   5  15       19.51       17.91      4.06 o 
   4   5  15       84.16       83.81      5.85 o 
  -4   6  15       14.59       17.45      4.14 o 
  -3   6  15       42.43       48.47      4.07 o 
  -2   6  15       73.74       77.67      4.07 o 
  -1   6  15        0.38        3.58      4.01 o 
   0   6  15       23.18       27.89      3.61 o 
   1   6  15       42.06       52.21      4.24 o 
   2   6  15       70.52       73.44      4.49 o 
  -8   0  16       88.38       83.65      5.30 o 
  -7   0  16      135.82      144.15      5.08 o 
  -6   0  16      835.21      816.09     10.14 o 
  -5   0  16     1124.64     1118.78     21.20 o 
  -4   0  16      810.77      810.73     11.48 o 
  -3   0  16     2566.78     2550.17     36.14 o 
  -2   0  16      662.04      619.37     22.59 o 
  -1   0  16       35.91       46.10      4.19 o 
   0   0  16       23.25       33.21      4.51 o 
   1   0  16       64.76       73.35      5.29 o 
   2   0  16     1963.80     1923.58     64.58 o 
   3   0  16      111.50      120.70      7.60 o 
   4   0  16      684.28      669.41     25.21 o 
   5   0  16      305.00      325.42     17.53 o 
  -8   1  16        0.28        6.29      3.74 o 
  -7   1  16      588.17      577.18      6.14 o 
  -6   1  16       82.04       94.13      3.37 o 
  -5   1  16      351.46      345.60      7.30 o 
  -4   1  16     1895.87     1860.16     23.64 o 
  -3   1  16        6.42       10.47      3.20 o 
  -2   1  16      978.05      983.27      8.74 o 
  -1   1  16      263.24      273.16      3.59 o 
   0   1  16      337.02      355.71      7.17 o 
   1   1  16      783.77      769.17     17.84 o 
   2   1  16       14.15       15.47      3.27 o 
   3   1  16     1089.11     1113.68     27.72 o 
   4   1  16      462.62      460.82     11.36 o 
   5   1  16      199.13      189.75      5.45 o 
  -7   2  16       54.76       51.40      3.69 o 
  -6   2  16      545.37      550.18      5.34 o 
  -5   2  16      163.47      166.97      4.74 o 
  -4   2  16       26.49       28.81      3.34 o 
  -3   2  16      699.45      729.17      8.01 o 
  -2   2  16        2.59        4.46      3.14 o 
  -1   2  16     1852.22     1869.21     24.32 o 
   0   2  16     1161.94     1168.44     21.45 o 
   1   2  16      145.58      162.62      4.24 o 
   2   2  16      965.63      938.63     22.74 o 
   3   2  16        2.03        0.29      3.48 o 
   4   2  16      434.66      421.73      9.42 o 
   5   2  16      301.01      291.12      6.77 o 
  -7   3  16      414.52      390.56      8.72 o 
  -6   3  16      236.47      230.03      4.98 o 
  -5   3  16      131.93      145.61      3.66 o 
  -4   3  16      206.95      212.73      3.63 o 
  -3   3  16       89.66       94.69      3.41 o 
  -2   3  16     1361.91     1408.02     10.81 o 
  -1   3  16      674.35      692.61      6.38 o 
   0   3  16      744.97      774.21     16.43 o 
   1   3  16      853.20      839.84     20.14 o 
   2   3  16        0.98        5.45      3.51 o 
   3   3  16      416.95      411.05      7.43 o 
   4   3  16       16.51       19.35      3.89 o 
  -6   4  16      366.41      346.45      4.20 o 
  -5   4  16      288.26      290.26      5.40 o 
  -4   4  16        3.24        3.05      3.79 o 
  -3   4  16      704.41      711.60      9.56 o 
  -2   4  16       16.87       21.87      3.73 o 
  -1   4  16      970.84      981.63     11.22 o 
   0   4  16      840.84      883.21     13.66 o 
   1   4  16      142.39      147.89      4.99 o 
   2   4  16      317.13      325.24     12.48 o 
   3   4  16      111.09       98.86      4.51 o 
   4   4  16      153.81      147.83      4.65 o 
  -5   5  16      394.22      367.68     10.33 o 
  -4   5  16      631.90      629.64     15.65 o 
  -3   5  16        1.81        6.87      3.90 o 
  -2   5  16      118.26      116.70      3.66 o 
  -1   5  16      245.02      250.17      4.18 o 
   0   5  16      540.35      562.18      5.61 o 
   1   5  16      813.67      801.33      6.32 o 
   2   5  16        2.35       11.85      5.87 o 
   3   5  16      250.73      257.60      7.87 o 
  -3   6  16      630.96      595.06     11.12 o 
  -2   6  16       78.53       78.87      3.83 o 
  -1   6  16      176.28      182.88      4.64 o 
   0   6  16      104.50      112.92      4.65 o 
   1   6  16       36.91       39.86      4.62 o 
  -7   1  17        0.39        3.04      3.87 o 
  -6   1  17       30.71       33.67      3.69 o 
  -5   1  17        4.95        5.11      3.70 o 
  -4   1  17       49.95       55.18      3.42 o 
  -3   1  17       22.76       26.61      3.43 o 
  -2   1  17       54.24       67.56      3.37 o 
  -1   1  17      279.44      266.77      5.78 o 
   0   1  17      139.37      140.99      4.25 o 
   1   1  17       65.36       64.81      3.60 o 
   2   1  17        0.69        1.77      3.32 o 
   3   1  17       34.83       35.76      3.40 o 
   4   1  17       33.98       37.46      3.82 o 
   5   1  17        2.05        5.10      4.14 o 
  -7   2  17       16.93       19.52      3.64 o 
  -6   2  17       11.90       17.83      3.59 o 
  -5   2  17      100.31      106.03      3.52 o 
  -4   2  17       31.26       29.80      3.40 o 
  -3   2  17       72.84       74.63      3.39 o 
  -2   2  17      187.24      184.72      3.84 o 
  -1   2  17        0.74        2.31      3.53 o 
   0   2  17       41.51       46.85      3.42 o 
   1   2  17       14.69       17.11      3.23 o 
   2   2  17       31.74       33.75      3.44 o 
   3   2  17        0.00       10.93      3.66 o 
   4   2  17        0.44        3.89      3.81 o 
  -6   3  17        7.45       16.87      3.66 o 
  -5   3  17        2.54        1.80      3.65 o 
  -4   3  17        0.19        3.32      3.55 o 
  -3   3  17        3.06        5.74      3.46 o 
  -2   3  17       88.42       90.64      5.09 o 
  -1   3  17       21.43       31.76      3.71 o 
   0   3  17       75.40       75.41      4.21 o 
   1   3  17       50.66       61.00      4.06 o 
   2   3  17       13.93       21.22      3.69 o 
   3   3  17       12.97       19.43      3.84 o 
   4   3  17        9.64        9.13      3.99 o 
  -6   4  17      171.93      161.20      4.75 o 
  -5   4  17        6.15       14.59      3.73 o 
  -4   4  17        4.43        9.61      3.79 o 
  -3   4  17        6.48       11.13      3.87 o 
  -2   4  17       29.23       41.34      3.70 o 
  -1   4  17       47.68       48.71      3.84 o 
   0   4  17       16.64       21.57      4.34 o 
   1   4  17       66.44       84.61      4.25 o 
   2   4  17        0.29        4.35      3.81 o 
   3   4  17        3.28        7.15      4.22 o 
  -4   5  17        1.00        6.67      3.72 o 
  -3   5  17        0.14        4.85      4.78 o 
  -2   5  17       16.47       18.93      4.04 o 
  -1   5  17      102.05      101.12      3.96 o 
   0   5  17       22.12       24.43      4.00 o 
   1   5  17       12.57       15.71      4.15 o 
   2   5  17       47.81       44.49      4.61 o 
  -7   0  18       49.30       47.92      5.56 o 
  -6   0  18      431.97      418.99      6.73 o 
  -5   0  18      438.05      407.73     10.43 o 
  -4   0  18     1641.94     1618.65     13.62 o 
  -3   0  18        7.57        9.73      4.73 o 
  -2   0  18      490.58      502.16     12.06 o 
  -1   0  18      173.07      175.55      4.97 o 
   0   0  18      101.24      100.39      8.54 o 
   1   0  18     2257.19     2232.94    113.07 o 
   2   0  18       98.82       86.75      5.20 o 
   3   0  18      254.80      253.36     14.70 o 
   4   0  18      173.92      179.36      9.23 o 
  -7   1  18       11.50       13.23      4.13 o 
  -6   1  18      119.66      113.01      3.99 o 
  -5   1  18      832.94      802.64     10.04 o 
  -4   1  18       20.45       23.35      3.24 o 
  -3   1  18     1186.19     1202.65     16.40 o 
  -2   1  18      313.17      326.85      7.82 o 
  -1   1  18      310.64      324.41      5.30 o 
   0   1  18      561.52      569.56     11.52 o 
   1   1  18       26.28       33.29      3.32 o 
   2   1  18      636.96      611.83     18.26 o 
   3   1  18      222.38      225.36      6.36 o 
   4   1  18      167.82      171.54      4.47 o 
  -6   2  18      280.50      270.88      4.62 o 
  -5   2  18       33.77       41.74      3.68 o 
  -4   2  18      430.26      439.73      7.29 o 
  -3   2  18      165.34      169.52      3.78 o 
  -2   2  18      858.42      876.53      9.54 o 
  -1   2  18      536.93      541.37     12.78 o 
   0   2  18       48.72       49.11      3.55 o 
   1   2  18      255.47      271.20      7.31 o 
   2   2  18        7.03        9.25      3.75 o 
   3   2  18      502.97      468.35      9.88 o 
  -6   3  18      264.46      249.98      5.24 o 
  -5   3  18      237.97      255.42      4.09 o 
  -4   3  18       13.14       14.76      3.74 o 
  -3   3  18      306.53      298.70      6.44 o 
  -2   3  18       80.43       88.65      3.89 o 
  -1   3  18      304.95      325.39      7.28 o 
   0   3  18      962.77      935.84     19.04 o 
   1   3  18        0.21        2.77      3.71 o 
   2   3  18      463.59      427.68     11.75 o 
   3   3  18      100.01      107.06      4.16 o 
  -5   4  18      160.81      153.96      6.73 o 
  -4   4  18      169.51      192.88      5.60 o 
  -3   4  18       45.04       57.26      3.79 o 
  -2   4  18      305.95      304.56      4.13 o 
  -1   4  18      579.32      560.26     13.58 o 
   0   4  18      267.06      253.22      7.92 o 
   1   4  18      576.53      577.62     10.99 o 
   2   4  18       76.21       74.54      4.13 o 
  -3   5  18      540.16      525.76      7.42 o 
  -2   5  18      121.98      122.32      4.41 o 
  -1   5  18      147.92      157.23      4.18 o 
   0   5  18      525.54      508.88     10.28 o 
  -6   1  19       11.35       12.84      3.86 o 
  -5   1  19       13.48       16.19      3.62 o 
  -4   1  19        0.83        4.90      3.58 o 
  -3   1  19       79.05       73.33      3.61 o 
  -2   1  19       24.74       23.17      3.48 o 
  -1   1  19       11.86       11.24      3.71 o 
   0   1  19        0.03        5.63      3.49 o 
   1   1  19       22.10       28.38      3.53 o 
   2   1  19        0.12        5.96      3.76 o 
   3   1  19       10.80       11.72      3.96 o 
  -5   2  19       17.11       16.38      3.81 o 
  -4   2  19       50.79       60.85      4.05 o 
  -3   2  19        6.37       14.18      3.85 o 
  -2   2  19        0.14        2.81      3.75 o 
  -1   2  19       18.52       21.69      3.61 o 
   0   2  19        5.01        6.93      3.65 o 
   1   2  19        5.56       11.20      4.13 o 
   2   2  19       40.12       36.79      3.83 o 
  -5   3  19       47.27       49.79      4.00 o 
  -4   3  19        0.04        2.34      3.95 o 
  -3   3  19        0.10        4.64      4.09 o 
  -2   3  19       49.18       47.70      4.39 o 
  -1   3  19       29.94       35.18      4.17 o 
   0   3  19        7.46        7.57      3.87 o 
   1   3  19        4.61       10.57      4.76 o 
   2   3  19        7.50       17.23      4.58 o 
  -3   4  19       70.63       69.11      4.26 o 
  -2   4  19       42.13       47.00      4.22 o 
  -1   4  19       70.61       76.43      4.25 o 
   0   4  19       17.90       17.84      4.63 o 
  -5   0  20      620.39      562.50     16.19 o 
  -4   0  20        5.66        6.77      5.47 o 
  -3   0  20      313.23      307.81      5.88 o 
  -2   0  20      540.73      556.41     20.08 o 
  -1   0  20       14.77       18.58      4.93 o 
   0   0  20      823.10      755.38     38.17 o 
   1   0  20       21.72       19.87      5.32 o 
   2   0  20      296.33      285.48     22.13 o 
  -5   1  20        1.66        7.72      3.72 o 
  -4   1  20      471.68      466.72      7.52 o 
  -3   1  20      173.16      163.34      4.05 o 
  -2   1  20      338.46      321.96      6.66 o 
  -1   1  20      547.06      548.70     11.94 o 
   0   1  20        4.48        9.33      4.11 o 
   1   1  20      697.57      626.09     16.26 o 
   2   1  20       76.02       70.50      4.12 o 
  -4   2  20       59.29       61.82      4.13 o 
  -3   2  20      384.40      355.20      6.01 o 
  -2   2  20      182.86      182.47      8.06 o 
  -1   2  20      207.56      193.09      4.89 o 
   0   2  20      577.49      584.85     12.55 o 
   1   2  20      211.31      197.29      4.19 o 
  -3   3  20      130.30      114.32      4.73 o 
  -2   3  20      151.30      145.60      4.82 o 
  -1   3  20      359.63      376.62      7.95 o 
   0   3  20        0.98        1.20      4.19 o 
  -3   1  21       82.20       79.67      4.08 o 
  -2   1  21       17.78       26.10      3.86 o 
  -1   1  21        4.56        6.30      3.92 o 
   0   1  21       87.48       80.41      4.73 o 
                                                 
